# Supplementary material for: 1-Formyl-c-3,t-3-dimethyl-r-2,c-6-di­phenyl­piperidin-4-one
Source: Acta Crystallogr Sect E Struct Rep Online. 2012 Feb 29;68(Pt 3):o870. doi: 10.1107/S1600536812007015 (PMC3297920; doi:10.1107/S1600536812007015)
Supplement: Supplementary file 1 [file e-68-0o870-sup1.cif]

##############################################################################
#                                                                            #
# This CIF contains the data in a paper accepted for publication in          #
# Acta Crystallographica Section E. It conforms to the requirements of       #
# Notes for Authors for Acta Crystallographica Section E, and has been       #
# peer reviewed under the auspices of the IUCr Commission on Journals.       #
#                                                                            #
# Full details of the Crystallographic Information File format               #
# are given in the paper "The Crystallographic Information File (CIF):       #
# a New Standard Archive File for Crystallography" by S. R. Hall, F. H.      #
# Allen and I. D. Brown [Acta Cryst. (1991), A47, 655-685].                  #
#                                                                            #
# The current version of the core CIF dictionary is obtainable from          #
# ftp://ftp.iucr.org/pub/cif_core.dic.                                       #
#                                                                            #
# Software is freely available for graphical display of the structure(s)     #
# in this CIF. For information consult the CIF software page                 #
# http://www.iucr.org/resources/cif/software.                                #
#                                                                            #
# This file may be used for bona fide research purposes within the           #
# scientific community so long as proper attribution is given to the journal # 
# article from which it was obtained.                                        #
#                                                                            #
##############################################################################
data_global
_audit_creation_method     SHELXL-97
_journal_date_recd_electronic     2012-01-09
_journal_date_accepted     2012-02-16
_journal_name_full     'Acta Crystallographica, Section E'
_journal_year     2012
_journal_volume     68
_journal_issue      3
_journal_page_first     o870
_journal_page_last     o870
_journal_paper_category     QO
_journal_paper_doi     10.1107/S1600536812007015
_journal_coeditor_code     BT5783
_publ_contact_author_name     'M.N. Ponnuswamy'
_publ_contact_author_address
;
    Centre of Advanced Study in Crystallography and Biophysics
    University of Madras
    Guindy Campus
    Chennai 600 025
    India
;
_publ_contact_author_email     'mnpsy2004@yahoo.com'
_publ_contact_author_fax     '+9144 22352494'
_publ_contact_author_phone     '+9144 22300122'
_publ_section_title
;\
1-Formyl-<i>c</i>-3,<i>t</i>-3-dimethyl-<i>r</i>-2,<i>c</i>-6-\
diphenylpiperidin-4-one
;
loop_
    _publ_author_name
    _publ_author_address
    'K. Ravichandran'
;
      Centre of Advanced Study in Crystallography and Biophysics
      University of Madras
      Guindy Campus
      Chennai 600 025
      India
;
    'P. Sakthivel'
;
      Department of Chemistry
      Government Arts College (Autonomous)
      Coimbatore 641 018
      India
;
    'P. Ramesh'
;
      Centre of Advanced Study in Crystallography and Biophysics
      University of Madras
      Guindy Campus
      Chennai 600 025
      India
;
    'S. Ponnuswamy'
;
      Department of Chemistry
      Government Arts College (Autonomous)
      Coimbatore 641 018
      India
;
    ' M. N. Ponnuswamy'
;
      Centre of Advanced Study in Crystallography and Biophysics
      University of Madras
      Guindy Campus
      Chennai 600 025
      India
;
data_I
_audit_creation_method     SHELXL-97
_chemical_name_systematic
;
1-Formyl-<i>c</i>-3,<i>t</i>-3-dimethyl-<i>r</i>-
2,<i>c</i>-6-diphenylpiperidin-4-one
;
_chemical_name_common
;
;
_chemical_formula_moiety     'C20 H21 N O2'
_chemical_formula_sum     'C20 H21 N O2'
_chemical_formula_weight     307.38
_chemical_melting_point     ?
_symmetry_cell_setting     monoclinic
_symmetry_space_group_name_H-M     'P 21/n'
_symmetry_space_group_name_Hall     '-P 2yn'
loop_
    _symmetry_equiv_pos_as_xyz
    'x, y, z'
    '-x+1/2, y+1/2, -z+1/2'
    '-x, -y, -z'
    'x-1/2, -y-1/2, z-1/2'
_cell_length_a     10.6604(6)
_cell_length_b     15.7278(7)
_cell_length_c     10.8066(5)
_cell_angle_alpha     90.00
_cell_angle_beta     110.120(2)
_cell_angle_gamma     90.00
_cell_volume     1701.31(15)
_cell_formula_units_Z     4
_cell_measurement_reflns_used     2769
_cell_measurement_theta_min     2.31
_cell_measurement_theta_max     28.25
_cell_measurement_temperature     293(2)
_exptl_crystal_description     Block
_exptl_crystal_colour     Yellow
_exptl_crystal_size_max     0.20
_exptl_crystal_size_mid     0.20
_exptl_crystal_size_min     0.20
_exptl_crystal_density_diffrn     1.200
_exptl_crystal_density_meas     ?
_exptl_crystal_density_method     'not measured'
_exptl_crystal_F_000     656
_exptl_absorpt_coefficient_mu     0.077
_exptl_absorpt_correction_type     multi-scan
_exptl_absorpt_process_details     '(SADABS; Bruker, 1998)'
_exptl_absorpt_correction_T_min     0.985
_exptl_absorpt_correction_T_max     0.985
_exptl_special_details     ?
_diffrn_ambient_temperature     293(2)
_diffrn_radiation_type     MoK\a
_diffrn_radiation_wavelength     0.71073
_diffrn_radiation_source     'fine-focus sealed tube'
_diffrn_radiation_monochromator     graphite
_diffrn_measurement_device_type     'Bruker SMART APEX CCD detector'
_diffrn_measurement_method     '\w scans'
_diffrn_detector_area_resol_mean     ?
_diffrn_reflns_number     16240
_diffrn_reflns_av_R_equivalents     0.0208
_diffrn_reflns_av_sigmaI/netI     0.0204
_diffrn_reflns_theta_min     2.31
_diffrn_reflns_theta_max     28.25
_diffrn_reflns_theta_full     25.00
_diffrn_measured_fraction_theta_max     0.987
_diffrn_measured_fraction_theta_full     1.000
_diffrn_reflns_limit_h_min     -13
_diffrn_reflns_limit_h_max     9
_diffrn_reflns_limit_k_min     -17
_diffrn_reflns_limit_k_max     20
_diffrn_reflns_limit_l_min     -14
_diffrn_reflns_limit_l_max     14
_diffrn_standards_number     ?
_diffrn_standards_interval_count     ?
_diffrn_standards_interval_time     ?
_diffrn_standards_decay_%     ?
_refine_special_details
;
Refinement of <i>F</i>^2^ against ALL reflections. The weighted <i>R</i>-factor
<i>wR</i> and goodness of fit <i>S</i> are based on <i>F</i>^2^, conventional
<i>R</i>-factors <i>R</i> are based on <i>F</i>, with <i>F</i> set to zero for
negative <i>F</i>^2^. The threshold expression of <i>F</i>^2^ >
\s(<i>F</i>^2^) is used only for calculating <i>R</i>-factors(gt) <i>etc</i>.
and is not relevant to the choice of reflections for refinement.
<i>R</i>-factors based on <i>F</i>^2^ are statistically about twice as large
as those based on <i>F</i>, and <i>R</i>- factors based on ALL data will be
even larger.
;
_reflns_number_total     4162
_reflns_number_gt     2769
_reflns_threshold_expression     I>2\s(I)
_refine_ls_structure_factor_coef     Fsqd
_refine_ls_matrix_type     full
_refine_ls_R_factor_all     0.0697
_refine_ls_R_factor_gt     0.0423
_refine_ls_wR_factor_gt     0.1091
_refine_ls_wR_factor_ref     0.1250
_refine_ls_goodness_of_fit_ref     1.043
_refine_ls_restrained_S_all     1.043
_refine_ls_number_reflns     4162
_refine_ls_number_parameters     209
_refine_ls_number_restraints     0
_refine_ls_hydrogen_treatment     constr
_refine_ls_weighting_scheme     calc
_refine_ls_weighting_details
         'calc w=1/[\s^2^(Fo^2^)+(0.0489P)^2^+0.2736P] where P=(Fo^2^+2Fc^2^)/3'
_atom_sites_solution_hydrogens     geom
_atom_sites_solution_primary     direct
_atom_sites_solution_secondary     difmap
_refine_ls_shift/su_max     0.000
_refine_ls_shift/su_mean     0.000
_refine_diff_density_max     0.194
_refine_diff_density_min     -0.134
_refine_ls_extinction_method     'SHELXL97 (Sheldrick, 2008)'
_refine_ls_extinction_coef     0.0063(15)
_refine_ls_extinction_expression
                                  'Fc^*^=kFc[1+0.001xFc^2^\l^3^/sin(2\q)]^-1/4^'
loop_
    _atom_type_symbol
    _atom_type_description
    _atom_type_scat_dispersion_real
    _atom_type_scat_dispersion_imag
    _atom_type_scat_source
    'C' 'C' 0.0033 0.0000
                         'International Tables Vol C Tables 4.2.6.8 and 6.1.1.4'
    'H' 'H' 0.0000 0.0000
                         'International Tables Vol C Tables 4.2.6.8 and 6.1.1.4'
    'N' 'N' 0.0061 0.0000
                         'International Tables Vol C Tables 4.2.6.8 and 6.1.1.4'
    'O' 'O' 0.0106 0.0000
                         'International Tables Vol C Tables 4.2.6.8 and 6.1.1.4'
_computing_data_collection     'SMART (Bruker, 1998)'
_computing_cell_refinement     'SAINT (Bruker, 1998)'
_computing_data_reduction     'SAINT (Bruker, 1998)'
_computing_structure_solution     'SHELXS97 (Sheldrick, 2008)'
_computing_structure_refinement     'SHELXL97 (Sheldrick, 2008)'
_computing_molecular_graphics     'ORTEP-3 (Farrugia, 1997)'
_computing_publication_material
                            'SHELXL97 (Sheldrick, 2008) and PLATON (Spek, 2009)'
loop_
    _atom_site_type_symbol
    _atom_site_label
    _atom_site_fract_x
    _atom_site_fract_y
    _atom_site_fract_z
    _atom_site_U_iso_or_equiv
    _atom_site_adp_type
    _atom_site_calc_flag
    _atom_site_refinement_flags
    _atom_site_occupancy
    _atom_site_symmetry_multiplicity
    _atom_site_disorder_assembly
    _atom_site_disorder_group
    O O1 0.33930(11) 0.19983(7) 0.96574(9) 0.0689(3) Uani d . 1 1 . .
    O O2 0.12616(13) 0.21093(8) 0.35746(10) 0.0845(4) Uani d . 1 1 . .
    N N1 0.20536(10) 0.17426(7) 0.75311(10) 0.0487(3) Uani d . 1 1 . .
    C C2 0.31776(13) 0.17185(9) 0.70280(12) 0.0483(3) Uani d . 1 1 . .
    H H2 0.3914 0.2017 0.7688 0.058 Uiso calc R 1 1 . .
    C C3 0.28375(14) 0.22558(9) 0.57618(13) 0.0554(4) Uani d . 1 1 . .
    C C4 0.15392(15) 0.19561(10) 0.47344(13) 0.0597(4) Uani d . 1 1 . .
    C C5 0.05906(14) 0.14749(10) 0.52365(12) 0.0598(4) Uani d . 1 1 . .
    H H5A 0.0781 0.0872 0.5226 0.072 Uiso calc R 1 1 . .
    H H5B -0.0312 0.1567 0.4633 0.072 Uiso calc R 1 1 . .
    C C6 0.06466(13) 0.17169(9) 0.66235(13) 0.0530(3) Uani d . 1 1 . .
    H H6 0.0275 0.2290 0.6582 0.064 Uiso calc R 1 1 . .
    C C7 0.22970(15) 0.19192(9) 0.88088(13) 0.0563(4) Uani d . 1 1 . .
    H H7 0.1558 0.1988 0.9071 0.068 Uiso calc R 1 1 . .
    C C8 0.36733(12) 0.08118(9) 0.69907(12) 0.0477(3) Uani d . 1 1 . .
    C C9 0.45199(14) 0.04765(10) 0.81673(13) 0.0583(4) Uani d . 1 1 . .
    H H9 0.4758 0.0808 0.8926 0.070 Uiso calc R 1 1 . .
    C C10 0.50188(17) -0.03415(12) 0.82365(16) 0.0715(5) Uani d . 1 1 . .
    H H10 0.5580 -0.0555 0.9038 0.086 Uiso calc R 1 1 . .
    C C11 0.46891(17) -0.08374(11) 0.71304(19) 0.0732(5) Uani d . 1 1 . .
    H H11 0.5018 -0.1389 0.7177 0.088 Uiso calc R 1 1 . .
    C C12 0.38724(18) -0.05151(12) 0.59586(18) 0.0781(5) Uani d . 1 1 . .
    H H12 0.3655 -0.0847 0.5201 0.094 Uiso calc R 1 1 . .
    C C13 0.33629(16) 0.03008(11) 0.58839(15) 0.0683(4) Uani d . 1 1 . .
    H H13 0.2803 0.0508 0.5077 0.082 Uiso calc R 1 1 . .
    C C14 0.40046(17) 0.22591(12) 0.52432(16) 0.0751(5) Uani d . 1 1 . .
    H H14A 0.4797 0.2455 0.5923 0.113 Uiso calc R 1 1 . .
    H H14B 0.3801 0.2631 0.4495 0.113 Uiso calc R 1 1 . .
    H H14C 0.4148 0.1693 0.4986 0.113 Uiso calc R 1 1 . .
    C C15 0.25767(18) 0.31820(10) 0.60864(17) 0.0709(4) Uani d . 1 1 . .
    H H15A 0.1843 0.3194 0.6409 0.106 Uiso calc R 1 1 . .
    H H15B 0.2363 0.3523 0.5304 0.106 Uiso calc R 1 1 . .
    H H15C 0.3362 0.3404 0.6747 0.106 Uiso calc R 1 1 . .
    C C16 -0.01874(13) 0.11249(10) 0.71207(13) 0.0553(4) Uani d . 1 1 . .
    C C17 -0.14145(15) 0.13908(12) 0.71422(15) 0.0681(4) Uani d . 1 1 . .
    H H17 -0.1720 0.1935 0.6854 0.082 Uiso calc R 1 1 . .
    C C18 -0.21912(18) 0.08524(16) 0.75901(18) 0.0855(6) Uani d . 1 1 . .
    H H18 -0.3018 0.1035 0.7599 0.103 Uiso calc R 1 1 . .
    C C19 -0.1747(2) 0.00528(16) 0.8021(2) 0.0905(6) Uani d . 1 1 . .
    H H19 -0.2269 -0.0307 0.8326 0.109 Uiso calc R 1 1 . .
    C C20 -0.0538(2) -0.02166(14) 0.8001(2) 0.0942(6) Uani d . 1 1 . .
    H H20 -0.0238 -0.0761 0.8291 0.113 Uiso calc R 1 1 . .
    C C21 0.02406(18) 0.03149(12) 0.75529(19) 0.0774(5) Uani d . 1 1 . .
    H H21 0.1063 0.0126 0.7542 0.093 Uiso calc R 1 1 . .
loop_
    _atom_site_aniso_label
    _atom_site_aniso_U_11
    _atom_site_aniso_U_22
    _atom_site_aniso_U_33
    _atom_site_aniso_U_12
    _atom_site_aniso_U_13
    _atom_site_aniso_U_23
    O1 0.0658(7) 0.0879(8) 0.0450(5) -0.0068(6) 0.0089(5) -0.0128(5)
    O2 0.0962(9) 0.1036(10) 0.0445(6) 0.0147(7) 0.0125(5) 0.0114(5)
    N1 0.0453(6) 0.0573(7) 0.0408(5) 0.0030(5) 0.0113(4) -0.0060(5)
    C2 0.0450(7) 0.0562(8) 0.0407(6) 0.0011(6) 0.0112(5) -0.0026(5)
    C3 0.0598(8) 0.0586(9) 0.0485(7) 0.0094(7) 0.0194(6) 0.0058(6)
    C4 0.0674(9) 0.0618(9) 0.0452(7) 0.0186(7) 0.0135(6) 0.0028(6)
    C5 0.0524(8) 0.0704(10) 0.0453(7) 0.0085(7) 0.0024(6) -0.0057(6)
    C6 0.0457(7) 0.0581(9) 0.0497(7) 0.0070(6) 0.0095(5) -0.0057(6)
    C7 0.0590(8) 0.0627(9) 0.0473(7) -0.0003(7) 0.0182(6) -0.0084(6)
    C8 0.0401(6) 0.0572(8) 0.0456(6) 0.0030(6) 0.0144(5) 0.0026(5)
    C9 0.0570(8) 0.0741(10) 0.0458(7) 0.0094(7) 0.0201(6) 0.0095(6)
    C10 0.0744(10) 0.0827(12) 0.0666(9) 0.0262(9) 0.0358(8) 0.0315(8)
    C11 0.0781(11) 0.0592(10) 0.0960(12) 0.0132(8) 0.0477(10) 0.0143(9)
    C12 0.0754(11) 0.0703(12) 0.0831(11) 0.0124(9) 0.0204(9) -0.0172(9)
    C13 0.0650(9) 0.0731(11) 0.0552(8) 0.0185(8) 0.0057(7) -0.0085(7)
    C14 0.0763(11) 0.0899(13) 0.0677(9) 0.0150(9) 0.0357(8) 0.0199(8)
    C15 0.0842(11) 0.0568(10) 0.0740(10) 0.0053(8) 0.0302(9) 0.0061(7)
    C16 0.0469(7) 0.0628(9) 0.0522(7) -0.0006(7) 0.0117(6) -0.0136(6)
    C17 0.0517(8) 0.0876(12) 0.0619(9) 0.0046(8) 0.0157(7) -0.0091(8)
    C18 0.0546(10) 0.1252(18) 0.0783(11) -0.0028(11) 0.0249(8) -0.0087(11)
    C19 0.0761(13) 0.1046(17) 0.0937(13) -0.0247(12) 0.0330(10) -0.0060(12)
    C20 0.0880(14) 0.0718(13) 0.1283(17) -0.0076(10) 0.0441(13) 0.0039(11)
    C21 0.0652(10) 0.0650(11) 0.1073(13) 0.0013(8) 0.0365(10) -0.0046(9)
_geom_special_details
;
All e.s.d.'s (except the e.s.d. in the dihedral angle between two l.s. planes)
are estimated using the full covariance matrix. The cell e.s.d.'s are taken
into account individually in the estimation of e.s.d.'s in distances, angles
and torsion angles; correlations between e.s.d.'s in cell parameters are only
used when they are defined by crystal symmetry. An approximate (isotropic)
treatment of cell e.s.d.'s is used for estimating e.s.d.'s involving l.s.
planes.
;
loop_
    _geom_bond_atom_site_label_1
    _geom_bond_atom_site_label_2
    _geom_bond_site_symmetry_2
    _geom_bond_distance
    _geom_bond_publ_flag
    O1 C7 . 1.2183(17) ?
    O2 C4 . 1.2088(16) ?
    N1 C7 . 1.3433(16) ?
    N1 C2 . 1.4768(16) ?
    N1 C6 . 1.4837(16) ?
    C2 C8 . 1.5261(19) ?
    C2 C3 . 1.5416(18) ?
    C2 H2 . 0.9800 ?
    C3 C4 . 1.521(2) ?
    C3 C14 . 1.530(2) ?
    C3 C15 . 1.546(2) ?
    C4 C5 . 1.506(2) ?
    C5 C6 . 1.5276(18) ?
    C5 H5A . 0.9700 ?
    C5 H5B . 0.9700 ?
    C6 C16 . 1.508(2) ?
    C6 H6 . 0.9800 ?
    C7 H7 . 0.9300 ?
    C8 C13 . 1.3834(19) ?
    C8 C9 . 1.3856(18) ?
    C9 C10 . 1.384(2) ?
    C9 H9 . 0.9300 ?
    C10 C11 . 1.368(2) ?
    C10 H10 . 0.9300 ?
    C11 C12 . 1.364(2) ?
    C11 H11 . 0.9300 ?
    C12 C13 . 1.385(2) ?
    C12 H12 . 0.9300 ?
    C13 H13 . 0.9300 ?
    C14 H14A . 0.9600 ?
    C14 H14B . 0.9600 ?
    C14 H14C . 0.9600 ?
    C15 H15A . 0.9600 ?
    C15 H15B . 0.9600 ?
    C15 H15C . 0.9600 ?
    C16 C21 . 1.379(2) ?
    C16 C17 . 1.381(2) ?
    C17 C18 . 1.383(3) ?
    C17 H17 . 0.9300 ?
    C18 C19 . 1.368(3) ?
    C18 H18 . 0.9300 ?
    C19 C20 . 1.364(3) ?
    C19 H19 . 0.9300 ?
    C20 C21 . 1.378(3) ?
    C20 H20 . 0.9300 ?
    C21 H21 . 0.9300 ?
loop_
    _geom_angle_atom_site_label_1
    _geom_angle_atom_site_label_2
    _geom_angle_atom_site_label_3
    _geom_angle_site_symmetry_1
    _geom_angle_site_symmetry_3
    _geom_angle
    _geom_angle_publ_flag
    C7 N1 C2 . . 119.30(11) ?
    C7 N1 C6 . . 118.63(11) ?
    C2 N1 C6 . . 121.31(10) ?
    N1 C2 C8 . . 111.46(11) ?
    N1 C2 C3 . . 109.86(10) ?
    C8 C2 C3 . . 117.81(11) ?
    N1 C2 H2 . . 105.6 ?
    C8 C2 H2 . . 105.6 ?
    C3 C2 H2 . . 105.6 ?
    C4 C3 C14 . . 112.59(12) ?
    C4 C3 C2 . . 110.81(12) ?
    C14 C3 C2 . . 110.75(11) ?
    C4 C3 C15 . . 105.55(12) ?
    C14 C3 C15 . . 108.19(13) ?
    C2 C3 C15 . . 108.72(11) ?
    O2 C4 C5 . . 121.24(14) ?
    O2 C4 C3 . . 122.13(15) ?
    C5 C4 C3 . . 116.61(11) ?
    C4 C5 C6 . . 115.08(12) ?
    C4 C5 H5A . . 108.5 ?
    C6 C5 H5A . . 108.5 ?
    C4 C5 H5B . . 108.5 ?
    C6 C5 H5B . . 108.5 ?
    H5A C5 H5B . . 107.5 ?
    N1 C6 C16 . . 111.54(11) ?
    N1 C6 C5 . . 110.17(11) ?
    C16 C6 C5 . . 111.52(12) ?
    N1 C6 H6 . . 107.8 ?
    C16 C6 H6 . . 107.8 ?
    C5 C6 H6 . . 107.8 ?
    O1 C7 N1 . . 126.23(14) ?
    O1 C7 H7 . . 116.9 ?
    N1 C7 H7 . . 116.9 ?
    C13 C8 C9 . . 117.32(13) ?
    C13 C8 C2 . . 125.71(12) ?
    C9 C8 C2 . . 116.97(12) ?
    C10 C9 C8 . . 121.34(14) ?
    C10 C9 H9 . . 119.3 ?
    C8 C9 H9 . . 119.3 ?
    C11 C10 C9 . . 120.28(14) ?
    C11 C10 H10 . . 119.9 ?
    C9 C10 H10 . . 119.9 ?
    C12 C11 C10 . . 119.29(16) ?
    C12 C11 H11 . . 120.4 ?
    C10 C11 H11 . . 120.4 ?
    C11 C12 C13 . . 120.72(16) ?
    C11 C12 H12 . . 119.6 ?
    C13 C12 H12 . . 119.6 ?
    C8 C13 C12 . . 121.03(14) ?
    C8 C13 H13 . . 119.5 ?
    C12 C13 H13 . . 119.5 ?
    C3 C14 H14A . . 109.5 ?
    C3 C14 H14B . . 109.5 ?
    H14A C14 H14B . . 109.5 ?
    C3 C14 H14C . . 109.5 ?
    H14A C14 H14C . . 109.5 ?
    H14B C14 H14C . . 109.5 ?
    C3 C15 H15A . . 109.5 ?
    C3 C15 H15B . . 109.5 ?
    H15A C15 H15B . . 109.5 ?
    C3 C15 H15C . . 109.5 ?
    H15A C15 H15C . . 109.5 ?
    H15B C15 H15C . . 109.5 ?
    C21 C16 C17 . . 118.60(16) ?
    C21 C16 C6 . . 121.60(13) ?
    C17 C16 C6 . . 119.79(14) ?
    C16 C17 C18 . . 120.33(18) ?
    C16 C17 H17 . . 119.8 ?
    C18 C17 H17 . . 119.8 ?
    C19 C18 C17 . . 120.22(18) ?
    C19 C18 H18 . . 119.9 ?
    C17 C18 H18 . . 119.9 ?
    C20 C19 C18 . . 119.9(2) ?
    C20 C19 H19 . . 120.0 ?
    C18 C19 H19 . . 120.0 ?
    C19 C20 C21 . . 120.2(2) ?
    C19 C20 H20 . . 119.9 ?
    C21 C20 H20 . . 119.9 ?
    C20 C21 C16 . . 120.67(17) ?
    C20 C21 H21 . . 119.7 ?
    C16 C21 H21 . . 119.7 ?
loop_
    _geom_torsion_atom_site_label_1
    _geom_torsion_atom_site_label_2
    _geom_torsion_atom_site_label_3
    _geom_torsion_atom_site_label_4
    _geom_torsion_site_symmetry_1
    _geom_torsion_site_symmetry_2
    _geom_torsion_site_symmetry_3
    _geom_torsion_site_symmetry_4
    _geom_torsion
    _geom_torsion_publ_flag
    C7 N1 C2 C8 . . . . 96.72(14) ?
    C6 N1 C2 C8 . . . . -93.42(13) ?
    C7 N1 C2 C3 . . . . -130.81(13) ?
    C6 N1 C2 C3 . . . . 39.05(16) ?
    N1 C2 C3 C4 . . . . -55.83(14) ?
    C8 C2 C3 C4 . . . . 73.26(15) ?
    N1 C2 C3 C14 . . . . 178.49(12) ?
    C8 C2 C3 C14 . . . . -52.43(17) ?
    N1 C2 C3 C15 . . . . 59.74(15) ?
    C8 C2 C3 C15 . . . . -171.17(12) ?
    C14 C3 C4 O2 . . . . -34.5(2) ?
    C2 C3 C4 O2 . . . . -159.11(14) ?
    C15 C3 C4 O2 . . . . 83.37(17) ?
    C14 C3 C4 C5 . . . . 147.10(14) ?
    C2 C3 C4 C5 . . . . 22.44(17) ?
    C15 C3 C4 C5 . . . . -95.08(15) ?
    O2 C4 C5 C6 . . . . -148.57(14) ?
    C3 C4 C5 C6 . . . . 29.89(18) ?
    C7 N1 C6 C16 . . . . -53.53(16) ?
    C2 N1 C6 C16 . . . . 136.54(12) ?
    C7 N1 C6 C5 . . . . -177.94(13) ?
    C2 N1 C6 C5 . . . . 12.13(18) ?
    C4 C5 C6 N1 . . . . -47.61(17) ?
    C4 C5 C6 C16 . . . . -172.03(12) ?
    C2 N1 C7 O1 . . . . -6.5(2) ?
    C6 N1 C7 O1 . . . . -176.66(14) ?
    N1 C2 C8 C13 . . . . 100.41(16) ?
    C3 C2 C8 C13 . . . . -27.9(2) ?
    N1 C2 C8 C9 . . . . -80.34(14) ?
    C3 C2 C8 C9 . . . . 151.32(13) ?
    C13 C8 C9 C10 . . . . -1.0(2) ?
    C2 C8 C9 C10 . . . . 179.73(13) ?
    C8 C9 C10 C11 . . . . 0.5(2) ?
    C9 C10 C11 C12 . . . . 0.5(3) ?
    C10 C11 C12 C13 . . . . -0.9(3) ?
    C9 C8 C13 C12 . . . . 0.5(2) ?
    C2 C8 C13 C12 . . . . 179.78(15) ?
    C11 C12 C13 C8 . . . . 0.4(3) ?
    N1 C6 C16 C21 . . . . -47.78(18) ?
    C5 C6 C16 C21 . . . . 75.87(17) ?
    N1 C6 C16 C17 . . . . 132.58(13) ?
    C5 C6 C16 C17 . . . . -103.77(15) ?
    C21 C16 C17 C18 . . . . 0.0(2) ?
    C6 C16 C17 C18 . . . . 179.70(14) ?
    C16 C17 C18 C19 . . . . 0.3(3) ?
    C17 C18 C19 C20 . . . . -0.4(3) ?
    C18 C19 C20 C21 . . . . 0.2(3) ?
    C19 C20 C21 C16 . . . . 0.1(3) ?
    C17 C16 C21 C20 . . . . -0.2(3) ?
    C6 C16 C21 C20 . . . . -179.87(16) ?
loop_
    _geom_hbond_atom_site_label_D
    _geom_hbond_atom_site_label_H
    _geom_hbond_atom_site_label_A
    _geom_hbond_site_symmetry_A
    _geom_hbond_distance_DH
    _geom_hbond_distance_HA
    _geom_hbond_distance_DA
    _geom_hbond_angle_DHA
    C6 H6 O1 4_565 0.98 2.59 3.2951(17) 128.5
