# Supplementary material for: 1-Formyl-c-3,t-3-dimethyl-r-2,c-6-di­phenyl­piperidin-4-one
Source: Acta Crystallogr Sect E Struct Rep Online. 2012 Feb 29;68(Pt 3):o870. doi: 10.1107/S1600536812007015 (PMC3297920; doi:10.1107/S1600536812007015)
Supplement: Supplementary file 2 [file e-68-0o870-Isup2.hkl]

#
# h,k,l, Fc-squared, Fo-squared, sigma(Fo-squared) and status flag
#
data_I
_shelx_title ' ssmmp3_0m in P2(1)/n'
_shelx_refln_list_code          4
_shelx_F_calc_maximum      111.04
_exptl_crystal_F_000       656.00
_reflns_d_resolution_high  0.7509
 
loop_
 _symmetry_equiv_pos_as_xyz
 'x, y, z'
 '-x+1/2, y+1/2, -z+1/2'
 '-x, -y, -z'
 'x-1/2, -y-1/2, z-1/2'
 
_cell_length_a    10.6604
_cell_length_b    15.7278
_cell_length_c    10.8066
_cell_angle_alpha  90.000
_cell_angle_beta  110.120
_cell_angle_gamma  90.000
 
_shelx_F_squared_multiplier     1.000
 
loop_
 _refln_index_h
 _refln_index_k
 _refln_index_l
 _refln_F_squared_calc
 _refln_F_squared_meas
 _refln_F_squared_sigma
 _refln_observed_status
   2   0   0        7.82        8.63      0.56 o
   4   0   0        3.28        3.04      0.39 o
   6   0   0      599.21      678.70      7.13 o
   8   0   0        0.08        0.48      0.72 o
  10   0   0       41.55       39.89      3.25 o
  12   0   0       11.18       11.59      2.43 o
   1   1   0        9.74       14.81      0.55 o
   2   1   0      152.34      164.04      1.56 o
   3   1   0       27.99       38.02      0.59 o
   4   1   0      953.75     1032.43      8.81 o
   5   1   0      166.92      185.59      1.82 o
   6   1   0       62.19       60.84      1.06 o
   7   1   0      265.91      284.43      2.96 o
   8   1   0       21.73       21.58      1.16 o
   9   1   0        0.17        0.93      0.86 o
  10   1   0        1.56        0.81      0.98 o
  11   1   0        5.12        7.26      1.43 o
  12   1   0        9.02        9.62      1.68 o
   0   2   0      471.30      468.51      5.39 o
   1   2   0     4076.82     4176.59     26.19 o
   2   2   0     9617.36     9364.90     70.02 o
   3   2   0     1366.44     1397.74     10.07 o
   4   2   0      731.22      746.51      5.68 o
   5   2   0       27.35       26.95      0.64 o
   6   2   0      179.75      187.48      1.96 o
   7   2   0      113.90      116.53      1.62 o
   8   2   0        3.14        2.88      0.76 o
   9   2   0       53.40       49.53      2.34 o
  10   2   0        0.83        2.01      1.06 o
  11   2   0       23.50       19.05      2.38 o
  12   2   0        0.93        2.49      1.30 o
   1   3   0     3459.99     3393.78     21.96 o
   2   3   0       62.13       60.72      0.73 o
   3   3   0        1.64        0.80      0.37 o
   4   3   0      466.64      437.93      3.58 o
   5   3   0       16.49       20.72      0.59 o
   6   3   0       37.76       39.57      0.86 o
   7   3   0       13.58       14.55      0.64 o
   8   3   0       24.97       25.24      1.31 o
   9   3   0       15.60       19.40      1.68 o
  10   3   0       22.93       24.59      2.20 o
  11   3   0       51.09       53.70      3.36 o
  12   3   0       11.93       13.97      1.89 o
   0   4   0     1188.39     1134.74     12.11 o
   1   4   0     8005.33     8098.66     48.95 o
   2   4   0       31.67       37.92      0.67 o
   3   4   0        3.05        2.57      0.24 o
   4   4   0      168.78      176.41      1.77 o
   5   4   0      101.48       91.61      1.22 o
   6   4   0       18.15       19.01      0.65 o
   7   4   0        6.91        5.90      0.87 o
   8   4   0        1.22        0.47      0.98 o
   9   4   0       99.82      103.17      2.64 o
  10   4   0        6.79       10.19      1.47 o
  11   4   0        3.71        2.85      1.35 o
  12   4   0        8.41        3.86      1.52 o
   1   5   0      862.51      833.13      5.28 o
   2   5   0      152.29      171.21      1.58 o
   3   5   0       37.87       35.27      0.64 o
   4   5   0        3.52        5.95      0.43 o
   5   5   0       85.39       85.35      1.26 o
   6   5   0      283.86      280.53      2.90 o
   7   5   0        5.43        6.41      0.80 o
   8   5   0       95.98       97.94      2.50 o
   9   5   0        0.42       -0.19      0.76 o
  10   5   0        9.23       11.56      1.64 o
  11   5   0       29.96       34.66      3.77 o
  12   5   0       29.12       23.19      2.21 o
   0   6   0     2533.70     2666.11     25.14 o
   1   6   0     6757.16     7181.02     46.09 o
   2   6   0      870.31      878.83      6.45 o
   3   6   0      429.17      431.56      3.48 o
   4   6   0        2.93        3.43      0.50 o
   5   6   0       56.27       59.34      0.98 o
   6   6   0       12.27        9.04      0.57 o
   7   6   0      183.74      193.68      3.55 o
   8   6   0      224.21      234.89      4.17 o
   9   6   0       79.78       88.06      2.54 o
  10   6   0        9.81       13.68      1.72 o
  11   6   0        0.04       -0.44      1.19 o
  12   6   0       12.13       12.59      1.89 o
   1   7   0     2659.54     2814.72     19.47 o
   2   7   0      371.58      420.35      3.70 o
   3   7   0        0.84        2.65      0.29 o
   4   7   0      195.54      198.24      2.00 o
   5   7   0        9.10       16.23      0.61 o
   6   7   0       47.94       50.43      1.07 o
   7   7   0        2.76        2.27      0.79 o
   8   7   0       82.92       88.17      2.45 o
   9   7   0       13.75       10.81      1.19 o
  10   7   0       67.72       64.34      2.38 o
  11   7   0       15.18       12.92      3.36 o
  12   7   0        2.18        3.14      1.51 o
   0   8   0     3287.28     3539.18     33.20 o
   1   8   0       64.48       66.57      1.14 o
   2   8   0      645.49      660.72      5.11 o
   3   8   0       40.60       49.74      1.15 o
   4   8   0        8.26        7.96      0.45 o
   5   8   0      840.43      871.49      7.06 o
   6   8   0        7.29        7.29      0.60 o
   7   8   0      437.39      434.37      9.01 o
   8   8   0        4.83        2.78      1.09 o
   9   8   0        4.72        3.11      1.02 o
  10   8   0        4.14        3.97      1.07 o
  11   8   0        0.25       -0.76      1.19 o
  12   8   0        1.35        0.35      1.39 o
   1   9   0      173.99      203.96      2.52 o
   2   9   0       42.15       43.76      2.38 o
   3   9   0        3.96        3.76      0.39 o
   4   9   0       65.11       66.99      1.23 o
   5   9   0        0.21        0.11      0.45 o
   6   9   0        0.00        0.58      0.48 o
   7   9   0      229.87      245.36      5.51 o
   8   9   0        0.12       -1.21      1.27 o
   9   9   0        5.45        3.18      1.01 o
  10   9   0        0.24       -0.46      0.93 o
  11   9   0        5.07        5.42      1.51 o
  12   9   0        0.07        0.12      1.39 o
   0  10   0      164.04      168.91      3.15 o
   1  10   0        5.58        6.17      0.59 o
   2  10   0      459.06      454.14      4.37 o
   3  10   0        2.39        1.77      0.44 o
   4  10   0        5.30        5.55      0.49 o
   5  10   0      104.73       97.54      1.66 o
   6  10   0       26.56       32.93      1.55 o
   7  10   0        1.01        1.39      0.86 o
   8  10   0       16.08       21.24      1.50 o
   9  10   0       10.35       10.83      1.30 o
  10  10   0        0.27       -0.50      0.96 o
  11  10   0        0.10        1.67      1.35 o
   1  11   0       36.95       40.30      1.02 o
   2  11   0        1.04       -0.42      0.42 o
   3  11   0       37.15       36.97      0.99 o
   4  11   0        1.51        2.95      1.11 o
   5  11   0       20.40       21.07      1.77 o
   6  11   0       19.47       16.48      1.15 o
   7  11   0      122.27      133.59      3.07 o
   8  11   0        1.33        0.95      0.93 o
   9  11   0       25.51       29.35      1.78 o
  10  11   0        2.86        2.58      1.91 o
  11  11   0        0.01        2.32      1.97 o
   0  12   0        6.19        3.13      1.97 o
   1  12   0       54.91       61.79      3.71 o
   2  12   0       56.10       54.94      3.19 o
   3  12   0       11.21        8.64      1.62 o
   4  12   0        7.71        7.35      2.26 o
   5  12   0       80.07       76.04      4.64 o
   6  12   0       17.14       15.88      2.90 o
   7  12   0        5.60        6.14      2.43 o
   8  12   0       35.23       38.61      3.94 o
   9  12   0        1.46        0.93      2.43 o
  10  12   0        1.52        0.70      2.55 o
   1  13   0       11.30        7.49      1.68 o
   2  13   0        0.53        1.64      2.61 o
   3  13   0        1.61        3.47      1.47 o
   4  13   0       48.10       50.53      2.81 o
   5  13   0       16.38       17.63      2.38 o
   6  13   0       26.95       30.73      3.59 o
   7  13   0        0.36        0.00      2.43 o
   8  13   0        0.45       -1.62      2.32 o
   9  13   0       26.02       21.45      3.59 o
  10  13   0        0.64       -0.58      2.67 o
   0  14   0       81.03       85.69      5.10 o
   1  14   0       11.42        8.52      1.84 o
   2  14   0        1.18        0.95      1.43 o
   3  14   0       22.68       25.01      2.11 o
   4  14   0      100.98      109.73      3.88 o
   5  14   0        2.36        2.21      2.90 o
   6  14   0        0.24       -2.20      2.20 o
   7  14   0        0.16       -2.09      2.09 o
   8  14   0        3.34        3.01      2.78 o
   9  14   0        2.89        5.57      3.01 o
   1  15   0        0.19       -0.80      1.39 o
   2  15   0       10.30        4.06      1.64 o
   3  15   0       53.53       47.99      2.91 o
   4  15   0       61.59       58.13      3.18 o
   5  15   0        0.63        2.09      2.55 o
   6  15   0       19.43       11.83      3.13 o
   7  15   0        1.18       -1.74      2.55 o
   8  15   0       19.79       27.71      4.17 o
   9  15   0        0.29       -2.90      2.90 o
   0  16   0       13.12       11.59      2.67 o
   1  16   0        0.04       -0.40      1.60 o
   2  16   0       43.51       49.73      3.12 o
   3  16   0        6.58        4.35      1.80 o
   4  16   0        0.52       -0.80      1.56 o
   5  16   0        5.21        7.07      2.90 o
   6  16   0        0.86        3.25      2.67 o
   7  16   0        5.55        4.64      3.01 o
   8  16   0        1.54       -1.51      3.01 o
   1  17   0        0.56       -0.25      1.63 o
   2  17   0        0.01       -1.28      1.64 o
   3  17   0        0.15        1.49      1.75 o
   4  17   0        0.01       -1.50      1.50 o
   5  17   0        2.27        3.94      2.67 o
   6  17   0        6.52        8.46      3.13 o
   7  17   0        0.96        0.81      3.01 o
   0  18   0        6.23        6.84      2.67 o
   1  18   0        0.41       -1.28      1.60 o
   2  18   0        1.35       -0.55      1.76 o
   3  18   0        0.10       -1.49      1.72 o
   4  18   0        0.41       -0.73      1.68 o
   5  18   0        0.03        0.58      2.78 o
   6  18   0        3.27        5.10      3.25 o
   1  19   0        0.29        1.99      3.13 o
   2  19   0        0.55        3.20      1.98 o
   3  19   0        0.03        2.22      1.96 o
   4  19   0        0.64       -1.74      2.55 o
   5  19   0        0.32       -1.51      2.78 o
   0  20   0       14.94       19.36      3.94 o
   1  20   0        0.03       -1.61      2.04 o
   2  20   0        1.22        1.22      2.05 o
   3  20   0        0.39       -1.19      1.98 o
 -13   0   1        0.19       -1.74      1.74 o
 -11   0   1        0.16       -0.12      1.39 o
  -9   0   1      300.69      284.10      8.47 o
  -7   0   1      461.40      451.98      6.18 o
  -5   0   1      564.81      516.29      7.98 o
  -3   0   1     1169.44     1145.26     17.68 o
  -1   0   1     8344.65     8491.83     88.18 o
   1   0   1     1081.62      947.41     16.64 o
   3   0   1      483.71      484.24      6.86 o
   5   0   1      617.97      670.13     11.67 o
   7   0   1        9.52        9.47      1.02 o
   9   0   1       89.64       89.29      4.41 o
  11   0   1        2.06        4.99      1.97 o
 -13   1   1       12.13       13.35      1.97 o
 -12   1   1        0.01       -0.25      1.19 o
 -11   1   1        3.46        3.42      1.23 o
 -10   1   1       17.42       18.59      2.78 o
  -9   1   1       65.00       58.52      2.50 o
  -8   1   1      134.64      140.58      2.21 o
  -7   1   1        5.19        4.25      0.48 o
  -6   1   1        0.84        1.03      0.29 o
  -5   1   1       78.28       68.30      0.98 o
  -4   1   1      742.72      723.99      6.46 o
  -3   1   1      118.12      129.49      1.45 o
  -2   1   1     6961.38     7080.36     46.41 o
  -1   1   1      987.08      945.42      6.13 o
   0   1   1     1410.19     1321.74      8.31 o
   1   1   1     5662.87     5486.08     43.13 o
   2   1   1     7365.60     7183.73     59.41 o
   3   1   1     2485.15     2435.06     20.24 o
   4   1   1     1238.65     1273.34     10.97 o
   5   1   1      753.38      765.16      7.62 o
   6   1   1        0.93        0.86      0.43 o
   7   1   1      214.29      212.09      4.70 o
   8   1   1       98.73       99.52      1.99 o
   9   1   1        0.55        0.12      0.82 o
  10   1   1        4.98        4.83      1.22 o
  11   1   1        9.35        9.65      1.60 o
  12   1   1        1.05        0.91      1.30 o
 -13   2   1        0.08        2.32      1.48 o
 -12   2   1        1.65        0.72      1.19 o
 -11   2   1        3.01        1.97      1.74 o
 -10   2   1       11.80        8.55      1.39 o
  -9   2   1      591.18      572.66      9.77 o
  -8   2   1      132.30      123.89      2.35 o
  -7   2   1      480.10      493.61      5.22 o
  -6   2   1       97.17       97.74      1.33 o
  -5   2   1      141.03      158.99      1.71 o
  -4   2   1      360.40      368.42      3.63 o
  -3   2   1    10479.78    10708.12     82.39 o
  -2   2   1     4984.81     4928.74     34.44 o
  -1   2   1     6646.77     6578.47     46.13 o
   0   2   1    11567.49    11610.38     65.43 o
   1   2   1      274.70      220.12      1.97 o
   2   2   1        0.01        0.40      0.44 o
   3   2   1       35.26       39.65      0.68 o
   4   2   1      333.54      339.28      3.43 o
   5   2   1      525.57      544.83      5.22 o
   6   2   1       63.16       70.09      1.49 o
   7   2   1      116.37      117.68      2.36 o
   8   2   1        0.70        0.16      0.61 o
   9   2   1        0.03       -0.79      1.91 o
  10   2   1       15.59       16.08      1.76 o
  11   2   1        1.13        0.35      1.10 o
  12   2   1       25.92       20.41      2.13 o
 -13   3   1        1.21        1.68      1.48 o
 -12   3   1       37.37       37.42      2.72 o
 -11   3   1       34.40       33.89      2.30 o
 -10   3   1       19.46       20.40      1.76 o
  -9   3   1       72.21       83.61      3.03 o
  -8   3   1      311.73      325.40      4.39 o
  -7   3   1        1.85        0.72      0.56 o
  -6   3   1      413.75      454.87      3.87 o
  -5   3   1      725.52      779.45      6.35 o
  -4   3   1        0.66        0.60      0.30 o
  -3   3   1     1409.63     1353.35     10.74 o
  -2   3   1     5187.38     5069.03     35.43 o
  -1   3   1     5383.82     5419.93     43.28 o
   0   3   1     1236.28     1214.00      7.74 o
   1   3   1      465.30      460.02      4.10 o
   2   3   1     2467.94     2390.07     19.81 o
   3   3   1      140.99      120.82      1.97 o
   4   3   1       77.10       75.96      1.22 o
   5   3   1       61.98       61.52      1.11 o
   6   3   1      520.77      533.63      4.79 o
   7   3   1       98.65      102.57      1.94 o
   8   3   1        6.35        7.40      0.87 o
   9   3   1       47.21       47.38      2.04 o
  10   3   1        7.65        5.01      2.32 o
  11   3   1        1.92        1.57      1.57 o
  12   3   1        3.98        4.64      1.56 o
 -13   4   1        0.57       -0.12      1.86 o
 -12   4   1       22.11       22.35      2.84 o
 -11   4   1        9.58        4.87      1.35 o
 -10   4   1      107.17      108.07      3.65 o
  -9   4   1       40.33       39.30      1.74 o
  -8   4   1      612.22      590.94      6.95 o
  -7   4   1       69.18       66.85      1.58 o
  -6   4   1       95.44       85.82      1.27 o
  -5   4   1       34.05       40.10      0.68 o
  -4   4   1      552.99      552.70      4.05 o
  -3   4   1       18.36       21.88      0.54 o
  -2   4   1      633.18      631.07      4.80 o
  -1   4   1     1378.30     1334.45      9.52 o
   0   4   1      772.89      685.44      4.81 o
   1   4   1      501.96      493.40      3.73 o
   2   4   1      539.51      547.57      4.68 o
   3   4   1       42.36       32.60      0.72 o
   4   4   1        0.41        0.12      0.36 o
   5   4   1        2.97        3.08      0.32 o
   6   4   1       54.52       49.75      0.93 o
   7   4   1      118.34      116.45      2.10 o
   8   4   1        4.89        4.56      0.89 o
   9   4   1       19.62       16.89      1.93 o
  10   4   1        0.05        0.06      1.07 o
  11   4   1        1.37        3.40      1.35 o
  12   4   1        2.77        3.32      1.86 o
 -13   5   1        2.98        1.74      1.97 o
 -12   5   1        2.52        2.43      1.43 o
 -11   5   1       24.11       29.01      2.29 o
 -10   5   1      238.78      250.13      5.86 o
  -9   5   1       25.73       26.72      1.47 o
  -8   5   1       21.06       25.09      1.28 o
  -7   5   1       72.16       73.20      1.86 o
  -6   5   1      168.88      173.97      1.75 o
  -5   5   1      735.15      799.82      5.77 o
  -4   5   1        4.74        1.28      0.29 o
  -3   5   1     1290.08     1372.00     10.91 o
  -2   5   1        6.72        5.32      0.28 o
  -1   5   1      608.10      579.75      5.57 o
   0   5   1       56.37       53.77      0.87 o
   1   5   1      238.00      255.97      1.77 o
   2   5   1      168.52      134.98      1.58 o
   3   5   1        0.36        0.37      0.19 o
   4   5   1      743.04      700.78      5.51 o
   5   5   1       51.43       44.84      0.96 o
   6   5   1      259.84      248.57      2.89 o
   7   5   1        3.79        4.44      0.81 o
   8   5   1        0.87       -0.61      0.64 o
   9   5   1       26.49       26.67      1.54 o
  10   5   1       60.85       77.00      3.19 o
  11   5   1       60.71       66.89      4.75 o
  12   5   1        1.09        2.23      1.35 o
 -12   6   1        3.90        4.46      1.56 o
 -11   6   1        4.76        4.69      1.45 o
 -10   6   1        0.06       -1.03      1.28 o
  -9   6   1       99.07       96.58      2.59 o
  -8   6   1      378.85      379.94      5.67 o
  -7   6   1        4.50        3.82      1.41 o
  -6   6   1       94.53       98.56      1.49 o
  -5   6   1        8.56        6.96      0.47 o
  -4   6   1      188.40      167.53      1.83 o
  -3   6   1     1234.66     1338.64      9.86 o
  -2   6   1     1217.97     1279.44      9.40 o
  -1   6   1     2558.35     2642.72     20.46 o
   0   6   1       30.05       29.38      0.79 o
   1   6   1        0.21        0.81      0.43 o
   2   6   1        1.98        0.91      0.21 o
   3   6   1      726.41      721.77      5.65 o
   4   6   1       25.16       27.65      0.66 o
   5   6   1      448.22      443.09      3.87 o
   6   6   1      195.85      202.15      2.39 o
   7   6   1        7.22        6.06      0.86 o
   8   6   1        5.61        7.35      1.00 o
   9   6   1       60.74       55.09      2.14 o
  10   6   1        1.93        1.71      1.27 o
  11   6   1        5.09        3.65      1.39 o
  12   6   1        0.00       -0.32      1.27 o
 -12   7   1        0.42       -0.12      1.23 o
 -11   7   1        8.90        7.39      1.60 o
 -10   7   1        6.24        3.94      1.27 o
  -9   7   1       51.45       54.09      2.03 o
  -8   7   1       64.53       59.78      2.42 o
  -7   7   1       67.18       71.77      1.93 o
  -6   7   1       10.71        9.43      0.60 o
  -5   7   1       14.63       12.26      0.60 o
  -4   7   1      446.92      447.29      3.86 o
  -3   7   1       12.90       17.79      0.56 o
  -2   7   1      753.47      857.99      6.59 o
  -1   7   1        4.68        9.89      1.28 o
   0   7   1      107.90      134.19      2.11 o
   1   7   1        0.14        1.68      0.76 o
   2   7   1      148.46      153.06      1.44 o
   3   7   1       23.10       23.54      0.65 o
   4   7   1        8.71        7.79      0.40 o
   5   7   1        0.61        0.22      0.38 o
   6   7   1        0.43        0.03      0.58 o
   7   7   1        0.31        0.84      0.72 o
   8   7   1       27.99       30.32      2.17 o
   9   7   1       49.73       54.10      2.18 o
  10   7   1       74.39       79.47      2.63 o
  11   7   1        8.50       12.00      1.80 o
  12   7   1        2.31        0.67      1.43 o
 -12   8   1        0.36        2.90      1.48 o
 -11   8   1        6.23        7.26      1.55 o
 -10   8   1       23.57       24.64      3.05 o
  -9   8   1        1.78       -0.39      0.90 o
  -8   8   1        0.21       -0.80      0.80 o
  -7   8   1      120.32      114.32      2.71 o
  -6   8   1        0.43        0.69      0.64 o
  -5   8   1       27.00       28.24      0.90 o
  -4   8   1      539.42      559.54      6.00 o
  -3   8   1       18.00       12.98      0.56 o
  -2   8   1       57.95       50.41      0.76 o
  -1   8   1     2447.97     2493.11     25.08 o
   0   8   1      104.35       99.02      1.83 o
   1   8   1      867.18      959.93      7.03 o
   2   8   1        0.52        0.16      0.29 o
   3   8   1      162.59      208.83      2.06 o
   4   8   1       58.59       60.43      0.98 o
   5   8   1       25.22       26.19      0.79 o
   6   8   1       96.59       92.47      1.50 o
   7   8   1       25.68       19.34      1.32 o
   8   8   1      287.95      288.22      4.95 o
   9   8   1       68.96       75.67      2.52 o
  10   8   1        0.07       -0.15      1.02 o
  11   8   1        0.30       -0.39      2.26 o
 -12   9   1        0.15       -0.48      1.34 o
 -11   9   1        3.88        5.19      1.47 o
 -10   9   1        0.28       -0.89      0.89 o
  -9   9   1       15.82       11.51      1.26 o
  -8   9   1       41.02       40.27      1.80 o
  -7   9   1      114.16      119.30      2.82 o
  -6   9   1      112.32       98.65      3.62 o
  -5   9   1       41.01       47.80      1.25 o
  -4   9   1      134.38      140.89      1.90 o
  -3   9   1        0.76        3.63      1.57 o
  -2   9   1      292.63      327.91      3.10 o
  -1   9   1        8.99       22.03      0.84 o
   0   9   1       33.99       34.60      1.27 o
   1   9   1      181.76      195.96      1.97 o
   2   9   1       18.69       14.83      0.49 o
   3   9   1       44.33       42.04      0.79 o
   4   9   1       39.29       36.33      0.81 o
   5   9   1       14.91       18.36      0.68 o
   6   9   1       25.11       23.31      1.02 o
   7   9   1      361.28      349.47      5.56 o
   8   9   1        0.46        0.25      0.88 o
   9   9   1        0.15       -0.87      0.87 o
  10   9   1        8.46        7.31      1.25 o
  11   9   1        0.25       -0.44      1.27 o
 -11  10   1        0.42        0.70      1.23 o
 -10  10   1        1.66        0.60      0.99 o
  -9  10   1        0.61        0.72      0.92 o
  -8  10   1       12.75        8.30      1.16 o
  -7  10   1        1.40        0.57      0.85 o
  -6  10   1       29.58       33.38      1.75 o
  -5  10   1       29.73       30.45      1.14 o
  -4  10   1       64.40       69.74      1.30 o
  -3  10   1      657.52      685.13      6.93 o
  -2  10   1      343.92      374.09      6.96 o
  -1  10   1        2.66        2.39      0.65 o
   0  10   1       81.56       65.30      1.71 o
   1  10   1       65.25       72.36      1.99 o
   2  10   1        0.09       -0.31      0.31 o
   3  10   1       47.17       47.19      0.90 o
   4  10   1       19.49       15.92      0.63 o
   5  10   1        1.50        1.26      0.49 o
   6  10   1        0.67        1.00      0.53 o
   7  10   1      179.68      184.29      6.48 o
   8  10   1       28.50       27.73      1.62 o
   9  10   1        0.60       -0.13      0.95 o
  10  10   1        2.35        1.44      1.14 o
  11  10   1        7.95        6.87      1.64 o
 -11  11   1        0.40       -1.62      1.62 o
 -10  11   1        0.14        1.46      1.45 o
  -9  11   1        4.03        3.97      1.42 o
  -8  11   1       53.84       64.40      2.89 o
  -7  11   1       50.85       44.70      2.37 o
  -6  11   1       41.50       34.70      2.06 o
  -5  11   1      211.49      192.77      3.88 o
  -4  11   1        0.34        0.61      1.07 o
  -3  11   1       72.53       72.35      2.01 o
  -2  11   1      221.10      219.40      3.56 o
  -1  11   1        1.35        1.43      0.87 o
   0  11   1      284.08      285.60      4.30 o
   1  11   1        2.97        1.16      0.73 o
   2  11   1       38.66       39.84      1.63 o
   3  11   1       30.22       24.66      0.82 o
   4  11   1        2.39        2.13      0.45 o
   5  11   1        0.28        0.08      0.57 o
   6  11   1        6.96        5.85      0.93 o
   7  11   1        8.49        7.90      1.29 o
   8  11   1        6.59        4.19      1.06 o
   9  11   1       10.10        8.05      1.30 o
  10  11   1        0.68       -1.37      2.90 o
 -10  12   1        6.19       10.20      3.01 o
  -9  12   1        2.82        0.58      2.32 o
  -8  12   1        0.13        0.21      1.16 o
  -7  12   1        4.53        4.30      1.33 o
  -6  12   1       43.95       44.61      3.25 o
  -5  12   1       44.81       40.24      2.35 o
  -4  12   1       47.43       54.58      1.88 o
  -3  12   1       50.34       50.11      1.73 o
  -2  12   1       21.78       24.31      1.30 o
  -1  12   1       18.68       20.74      1.97 o
   0  12   1       23.39       21.13      1.97 o
   1  12   1      160.60      168.17      4.43 o
   2  12   1        0.01       -0.39      1.22 o
   3  12   1        0.81       -1.04      1.74 o
   4  12   1        2.75        1.94      1.22 o
   5  12   1        5.11        3.32      1.05 o
   6  12   1        0.39       -1.86      1.86 o
   7  12   1       29.45       30.26      3.59 o
   8  12   1        3.27        1.62      2.43 o
   9  12   1        2.39        1.62      2.43 o
  10  12   1        9.67        9.97      3.01 o
 -10  13   1        7.25        9.16      3.13 o
  -9  13   1        3.94        4.52      2.78 o
  -8  13   1        1.44        3.13      2.55 o
  -7  13   1       18.90       16.35      3.01 o
  -6  13   1       28.26       22.49      3.13 o
  -5  13   1       37.27       32.67      4.00 o
  -4  13   1      118.12       96.84      3.51 o
  -3  13   1       31.95       20.34      2.00 o
  -2  13   1       24.21       15.02      1.84 o
  -1  13   1        0.13       -1.13      1.43 o
   0  13   1      120.15      117.96      3.89 o
   1  13   1       67.60       66.93      3.15 o
   2  13   1        3.09        3.05      2.49 o
   3  13   1       23.40       24.04      2.04 o
   4  13   1        0.05       -1.28      1.28 o
   5  13   1        2.59        2.39      1.42 o
   6  13   1       15.29       21.57      3.01 o
   7  13   1       12.23       16.23      3.25 o
   8  13   1        3.93        2.67      2.43 o
   9  13   1        0.19       -2.32      2.32 o
  10  13   1        3.60        4.17      2.90 o
 -10  14   1        3.07        1.28      2.90 o
  -9  14   1        0.28       -2.55      2.55 o
  -8  14   1        0.27        2.55      2.67 o
  -7  14   1        5.71        2.20      2.67 o
  -6  14   1        4.88        6.03      2.78 o
  -5  14   1        0.38       -0.93      2.20 o
  -4  14   1       75.63       72.32      3.25 o
  -3  14   1        1.48        1.08      1.45 o
  -2  14   1        2.41        2.30      1.50 o
  -1  14   1       90.41      104.15      3.88 o
   0  14   1       11.59        7.50      1.68 o
   1  14   1      126.95      132.56      4.30 o
   2  14   1      223.71      215.45      5.45 o
   3  14   1       23.15       20.17      2.08 o
   4  14   1        0.01        0.84      1.47 o
   5  14   1        0.42        1.06      2.43 o
   6  14   1        9.47        8.12      2.67 o
   7  14   1        1.39        0.70      2.55 o
   8  14   1        1.99        4.41      2.78 o
   9  14   1       18.59       17.04      3.71 o
  -9  15   1        2.69       -0.70      2.90 o
  -8  15   1        0.54       -2.67      2.67 o
  -7  15   1        0.21       -1.28      2.43 o
  -6  15   1        3.72        6.96      2.90 o
  -5  15   1        1.46        0.81      2.55 o
  -4  15   1        1.05       -1.45      1.45 o
  -3  15   1        0.39       -0.64      1.48 o
  -2  15   1        0.04        0.72      1.45 o
  -1  15   1       33.82       30.37      2.38 o
   0  15   1       23.81       22.90      2.13 o
   1  15   1        0.21        1.86      1.64 o
   2  15   1       30.16       28.93      3.19 o
   3  15   1       24.26       26.42      2.37 o
   4  15   1        0.77        1.69      1.62 o
   5  15   1        2.33        5.80      2.78 o
   6  15   1        0.00       -2.20      2.20 o
   7  15   1        0.57       -1.16      2.67 o
   8  15   1        5.56        4.29      3.13 o
  -8  16   1        8.91        8.35      3.48 o
  -7  16   1        2.29        0.46      2.55 o
  -6  16   1        3.85        2.32      2.55 o
  -5  16   1        1.41        1.62      2.55 o
  -4  16   1        4.59        3.12      1.67 o
  -3  16   1       31.43       33.40      4.29 o
  -2  16   1       40.90       37.30      2.72 o
  -1  16   1        3.36        3.30      1.72 o
   0  16   1       43.29       41.74      2.78 o
   1  16   1        0.06       -1.50      1.50 o
   2  16   1        5.65        5.28      1.80 o
   3  16   1        0.14       -0.36      1.51 o
   4  16   1       44.13       40.19      2.74 o
   5  16   1        0.90       -2.09      2.09 o
   6  16   1        0.14        0.70      2.43 o
   7  16   1       12.55       15.07      3.71 o
   8  16   1       26.73       28.17      4.29 o
  -8  17   1        1.81        2.43      3.36 o
  -7  17   1        1.33        3.59      3.01 o
  -6  17   1        0.15       -0.81      2.78 o
  -5  17   1        8.55        6.38      3.01 o
  -4  17   1        0.00       -1.47      1.47 o
  -3  17   1        7.61        3.36      2.72 o
  -2  17   1       13.69       12.27      2.13 o
  -1  17   1        0.00       -1.45      1.63 o
   0  17   1        0.44       -0.11      1.68 o
   1  17   1        7.67        8.64      2.01 o
   2  17   1        3.05        0.27      2.61 o
   3  17   1        0.45        1.91      1.68 o
   4  17   1        0.04       -0.80      1.64 o
   5  17   1        0.03        0.70      2.43 o
   6  17   1        0.20       -0.93      2.90 o
   7  17   1        0.69        0.35      2.78 o
  -7  18   1        0.04        5.10      3.48 o
  -6  18   1        4.11        1.04      2.90 o
  -5  18   1        0.09       -1.62      2.67 o
  -4  18   1        0.37        1.04      2.90 o
  -3  18   1        3.76       -0.63      1.67 o
  -2  18   1        0.33       -0.29      1.72 o
  -1  18   1        0.15       -0.81      2.09 o
   0  18   1        3.93        4.48      2.49 o
   1  18   1        4.98        5.46      2.14 o
   2  18   1       12.23       11.61      2.32 o
   3  18   1        7.93       10.94      4.00 o
   4  18   1        0.48       -0.17      2.49 o
   5  18   1        0.01       -0.58      2.55 o
   6  18   1        0.00       -1.51      2.90 o
  -5  19   1        4.86        3.13      3.13 o
  -4  19   1        0.97       -2.09      2.90 o
  -3  19   1        2.03        0.74      1.91 o
  -2  19   1        0.00        0.81      1.80 o
  -1  19   1        3.86        4.00      2.05 o
   0  19   1        0.56        1.01      2.26 o
   1  19   1        3.19        1.68      2.01 o
   2  19   1        0.74       -1.21      1.80 o
   3  19   1        1.33       -1.78      1.78 o
   4  19   1        3.40        4.64      3.01 o
   5  19   1        0.03       -2.55      2.55 o
  -4  20   1        8.09        3.25      3.36 o
  -3  20   1        0.61        0.84      2.08 o
  -2  20   1        0.69       -0.75      2.55 o
  -1  20   1        2.40        1.50      2.13 o
   0  20   1        0.08       -0.27      1.91 o
   1  20   1       19.52       26.89      2.87 o
   2  20   1        1.70        2.42      2.13 o
   3  20   1        7.90        9.42      2.50 o
 -12   0   2       23.32       25.16      3.01 o
 -10   0   2      282.14      283.61      8.82 o
  -8   0   2       24.14       22.55      2.09 o
  -6   0   2        3.37        8.72      0.63 o
  -4   0   2       65.14       61.56      1.21 o
  -2   0   2    11108.41    11176.60    148.79 o
   0   0   2     9849.37     9600.00    121.77 o
   2   0   2      474.97      464.74      9.47 o
   4   0   2     4885.52     5300.67     66.47 o
   6   0   2      797.62      828.37     22.94 o
   8   0   2       16.26       19.59      2.61 o
  10   0   2       21.59       24.00      2.67 o
  12   0   2       32.91       33.39      3.71 o
 -13   1   2        2.76        2.80      1.35 o
 -12   1   2        5.02        7.05      1.57 o
 -11   1   2        1.29       -0.81      0.98 o
 -10   1   2        0.15       -0.25      0.89 o
  -9   1   2       55.83       49.55      2.34 o
  -8   1   2      274.90      282.83      4.19 o
  -7   1   2       81.34       82.43      1.55 o
  -6   1   2       15.21       29.19      0.96 o
  -5   1   2      700.60      747.91      8.23 o
  -4   1   2      702.57      720.07      5.88 o
  -3   1   2     3735.79     3599.64     24.58 o
  -2   1   2       39.79       48.34      0.65 o
  -1   1   2       17.56       18.41      0.50 o
   0   1   2      516.08      450.58      3.90 o
   1   1   2     2281.13     2169.17     14.96 o
   2   1   2        0.14        3.44      0.31 o
   3   1   2       41.65       47.46      1.27 o
   4   1   2      470.32      528.00      5.05 o
   5   1   2       20.11       24.08      0.84 o
   6   1   2       91.68      105.17      1.95 o
   7   1   2        1.87        0.90      0.52 o
   8   1   2        4.20        2.72      0.65 o
   9   1   2        0.16       -0.46      0.90 o
  10   1   2        0.45        1.30      1.02 o
  11   1   2        0.01       -1.00      1.00 o
  12   1   2        0.42        1.94      1.57 o
 -13   2   2        1.80        2.78      1.39 o
 -12   2   2        1.84        2.73      1.30 o
 -11   2   2        1.43        1.86      1.22 o
 -10   2   2       61.96       63.26      2.78 o
  -9   2   2      207.56      189.45      5.51 o
  -8   2   2       95.19      105.35      2.26 o
  -7   2   2       75.86       80.83      1.72 o
  -6   2   2       13.45       14.05      1.00 o
  -5   2   2       34.66       27.21      0.82 o
  -4   2   2      635.64      660.15      5.47 o
  -3   2   2      591.18      575.01      4.17 o
  -2   2   2      337.73      317.21      2.27 o
  -1   2   2       81.80       77.22      0.79 o
   0   2   2    12329.34    12251.40     93.17 o
   1   2   2     1989.58     1877.67     12.44 o
   2   2   2     1761.55     1743.52     14.69 o
   3   2   2     1520.79     1539.32     14.22 o
   4   2   2        5.41        5.76      0.45 o
   5   2   2       34.66       41.17      1.03 o
   6   2   2      232.78      246.77      3.30 o
   7   2   2        0.61        0.17      0.49 o
   8   2   2        8.12       10.11      0.86 o
   9   2   2        3.07        1.81      0.85 o
  10   2   2        0.35       -0.83      0.83 o
  11   2   2        8.96       13.02      1.80 o
  12   2   2        0.09        2.78      1.97 o
 -13   3   2       10.52       12.07      1.91 o
 -12   3   2       18.06       17.45      2.01 o
 -11   3   2        6.79        3.61      1.62 o
 -10   3   2       73.67       72.32      2.95 o
  -9   3   2      359.20      341.98      6.69 o
  -8   3   2      243.25      254.16      3.70 o
  -7   3   2       37.44       37.19      1.40 o
  -6   3   2      410.84      406.31      4.27 o
  -5   3   2      350.80      354.91      3.51 o
  -4   3   2      120.42      139.11      2.51 o
  -3   3   2      610.78      585.84      4.62 o
  -2   3   2     2970.86     2950.88     18.10 o
  -1   3   2     3980.54     4133.30     25.31 o
   0   3   2      316.45      321.60      2.28 o
   1   3   2     4873.83     4704.68     28.94 o
   2   3   2     1486.16     1552.34     12.28 o
   3   3   2       12.27       10.09      0.48 o
   4   3   2      492.91      525.74      5.11 o
   5   3   2      331.24      375.52      3.99 o
   6   3   2       87.43       82.75      1.56 o
   7   3   2       34.98       35.22      1.26 o
   8   3   2        1.85        0.34      0.73 o
   9   3   2        0.19        0.06      0.75 o
  10   3   2        3.94        2.84      1.23 o
  11   3   2        4.73        5.10      1.43 o
 -13   4   2       10.57       10.50      1.84 o
 -12   4   2        0.08       -1.14      1.14 o
 -11   4   2       40.89       35.82      2.34 o
 -10   4   2       11.04        7.60      1.57 o
  -9   4   2      282.12      288.37      8.64 o
  -8   4   2      186.23      183.62      3.42 o
  -7   4   2       74.73       80.13      1.88 o
  -6   4   2       91.04       98.27      1.59 o
  -5   4   2      448.09      433.63      6.02 o
  -4   4   2      111.73      105.40      1.37 o
  -3   4   2     1389.49     1455.43      9.86 o
  -2   4   2     1488.88     1482.00      8.82 o
  -1   4   2      524.64      520.78      3.35 o
   0   4   2     1139.52     1137.75      7.26 o
   1   4   2       94.07       92.93      1.03 o
   2   4   2      448.13      460.89      4.92 o
   3   4   2     1764.84     1823.92     15.48 o
   4   4   2       68.14       70.36      1.16 o
   5   4   2      217.27      229.71      3.15 o
   6   4   2       38.31       28.56      1.00 o
   7   4   2        3.84        6.11      0.73 o
   8   4   2        0.06       -0.18      0.73 o
   9   4   2       12.85       12.31      1.23 o
  10   4   2        3.19        2.26      1.23 o
  11   4   2        8.43       10.17      3.36 o
 -13   5   2        8.91       10.68      1.91 o
 -12   5   2        5.71        2.92      1.39 o
 -11   5   2        2.76        1.40      1.27 o
 -10   5   2        8.51        9.45      1.57 o
  -9   5   2       27.14       27.78      1.35 o
  -8   5   2      192.56      199.48      3.31 o
  -7   5   2      312.09      312.07      4.25 o
  -6   5   2       99.98      100.43      1.66 o
  -5   5   2       99.54      122.29      1.79 o
  -4   5   2      467.65      523.92      4.28 o
  -3   5   2      541.13      549.59      4.11 o
  -2   5   2      332.01      339.38      3.00 o
  -1   5   2     3680.32     3665.50     21.39 o
   0   5   2      401.25      410.50      3.09 o
   1   5   2       57.58       73.59      0.87 o
   2   5   2      592.14      604.87      5.62 o
   3   5   2       81.69       95.71      1.48 o
   4   5   2        0.60        1.08      0.36 o
   5   5   2       14.49       15.26      0.69 o
   6   5   2       20.21       24.52      0.96 o
   7   5   2       54.94       52.65      1.56 o
   8   5   2       11.11       12.83      2.26 o
   9   5   2       57.72       59.85      2.25 o
  10   5   2        8.87       10.24      1.64 o
  11   5   2        1.18        1.09      2.43 o
 -13   6   2       10.92        9.62      1.84 o
 -12   6   2        7.88        7.12      1.62 o
 -11   6   2       14.40       12.33      1.68 o
 -10   6   2       46.29       43.91      4.58 o
  -9   6   2        0.03       -0.70      0.70 o
  -8   6   2      126.29      131.35      2.67 o
  -7   6   2        1.57        1.51      0.87 o
  -6   6   2        2.99        5.39      0.59 o
  -5   6   2      156.89      155.22      1.88 o
  -4   6   2      498.15      537.05      4.45 o
  -3   6   2     1473.02     1538.28     11.28 o
  -2   6   2      998.00     1061.00      7.16 o
  -1   6   2      566.58      598.06      4.47 o
   0   6   2       88.30       83.68      0.91 o
   1   6   2       88.98       90.63      1.04 o
   2   6   2        0.57        0.62      0.28 o
   3   6   2       21.65       26.63      0.76 o
   4   6   2       96.75      110.78      1.81 o
   5   6   2      836.94      843.82      7.42 o
   6   6   2        0.78        1.97      0.57 o
   7   6   2       64.14       66.30      1.76 o
   8   6   2       51.33       50.80      2.01 o
   9   6   2       51.63       57.06      2.25 o
  10   6   2       23.48       28.17      1.80 o
  11   6   2        3.67        6.04      1.97 o
 -13   7   2        3.51        2.32      2.20 o
 -12   7   2        7.74        5.27      1.55 o
 -11   7   2        3.45        2.57      1.19 o
 -10   7   2       12.46        7.87      1.39 o
  -9   7   2        5.76        5.11      1.04 o
  -8   7   2        8.38        7.67      1.14 o
  -7   7   2       16.01       17.19      1.08 o
  -6   7   2      137.30      140.19      3.69 o
  -5   7   2        1.28       -0.24      0.35 o
  -4   7   2       43.25       50.86      1.01 o
  -3   7   2        0.28        8.22      5.62 o
  -2   7   2       81.60       77.73      0.99 o
  -1   7   2        8.81        5.70      0.88 o
   0   7   2       28.12       29.24      0.83 o
   1   7   2      375.95      390.97      3.48 o
   2   7   2       36.67       42.77      0.88 o
   3   7   2       23.60       30.55      0.87 o
   4   7   2       50.48       43.74      1.09 o
   5   7   2        1.99        1.29      0.40 o
   6   7   2       11.73       11.11      0.83 o
   7   7   2      214.08      215.27      3.99 o
   8   7   2       34.09       32.96      1.92 o
   9   7   2        6.24        4.65      1.09 o
  10   7   2       27.92       31.72      1.90 o
  11   7   2       13.43        9.52      1.76 o
 -12   8   2       14.53       15.04      3.42 o
 -11   8   2        2.19        3.79      1.80 o
 -10   8   2       44.10       43.92      2.46 o
  -9   8   2        0.52        0.41      0.76 o
  -8   8   2       93.22       95.36      2.34 o
  -7   8   2        9.64       10.54      0.96 o
  -6   8   2      231.37      219.81      3.48 o
  -5   8   2        3.04        1.27      0.41 o
  -4   8   2        2.29        5.70      0.46 o
  -3   8   2      118.27      121.17      1.69 o
  -2   8   2      161.40      145.71      3.30 o
  -1   8   2     1157.46     1154.50     13.31 o
   0   8   2        1.02        1.88      0.42 o
   1   8   2      170.66      174.32      1.69 o
   2   8   2       54.20       59.19      1.30 o
   3   8   2       38.64       36.00      0.87 o
   4   8   2      329.65      330.96      3.78 o
   5   8   2      612.47      616.69      5.83 o
   6   8   2        6.51        9.16      0.66 o
   7   8   2      206.37      209.79      3.95 o
   8   8   2        7.37        8.49      1.26 o
   9   8   2       11.56        9.94      2.40 o
  10   8   2        2.48        1.58      1.13 o
  11   8   2       50.80       60.89      4.75 o
 -12   9   2        0.84        1.51      1.39 o
 -11   9   2        0.66        0.45      1.22 o
 -10   9   2        0.68       -0.81      0.93 o
  -9   9   2        2.75        2.30      0.95 o
  -8   9   2        0.30       -0.70      0.70 o
  -7   9   2        9.68        8.45      0.99 o
  -6   9   2       23.26       19.45      1.31 o
  -5   9   2       33.03       36.55      1.13 o
  -4   9   2        2.16        2.81      0.45 o
  -3   9   2      317.30      317.91      3.87 o
  -2   9   2       11.53       13.37      1.05 o
  -1   9   2      289.57      310.45      4.44 o
   0   9   2      598.03      585.13      5.59 o
   1   9   2      259.12      295.79      2.60 o
   2   9   2        2.43        1.19      0.33 o
   3   9   2      141.59      142.80      1.47 o
   4   9   2       13.18       15.76      0.75 o
   5   9   2      119.02      115.64      1.79 o
   6   9   2       79.13       74.63      1.39 o
   7   9   2        6.60       10.12      1.18 o
   8   9   2        1.34       -0.21      1.29 o
   9   9   2        0.23        0.21      0.92 o
  10   9   2        4.53        4.84      1.23 o
  11   9   2        2.90        3.28      1.50 o
 -12  10   2        4.21        3.94      2.32 o
 -11  10   2        2.23       -0.46      1.86 o
 -10  10   2       24.85       31.51      1.84 o
  -9  10   2       15.85       13.28      1.30 o
  -8  10   2        0.12       -0.73      0.79 o
  -7  10   2        4.31        4.02      0.99 o
  -6  10   2        0.38       -0.45      0.97 o
  -5  10   2       53.62       62.23      1.79 o
  -4  10   2      101.24       96.82      1.69 o
  -3  10   2       43.64       41.30      1.82 o
  -2  10   2       29.59       28.00      1.30 o
  -1  10   2      654.60      656.08      8.13 o
   0  10   2        0.11        0.34      0.77 o
   1  10   2      106.48       98.80      2.02 o
   2  10   2       22.82       19.65      0.79 o
   3  10   2       25.97       23.66      0.92 o
   4  10   2        6.74        6.40      0.53 o
   5  10   2       61.46       51.08      1.37 o
   6  10   2      141.20      144.29      2.67 o
   7  10   2        7.92        4.21      0.93 o
   8  10   2        0.74        1.22      0.94 o
   9  10   2       10.59       13.72      1.46 o
  10  10   2        0.44       -0.97      0.97 o
 -11  11   2        2.19        0.12      1.97 o
 -10  11   2        0.63        2.10      1.48 o
  -9  11   2        1.95        0.16      1.33 o
  -8  11   2        8.01        9.66      1.52 o
  -7  11   2      247.21      241.37      9.63 o
  -6  11   2        0.09       -0.92      0.92 o
  -5  11   2       76.24       77.63      2.25 o
  -4  11   2       48.98       51.79      1.80 o
  -3  11   2       36.14       35.87      2.15 o
  -2  11   2      260.38      268.37      4.24 o
  -1  11   2        8.93       14.24      1.11 o
   0  11   2       35.42       35.97      2.19 o
   1  11   2      115.59      107.59      2.24 o
   2  11   2        0.61        0.64      0.74 o
   3  11   2      289.78      294.96      4.18 o
   4  11   2       45.17       39.37      0.97 o
   5  11   2        3.52        2.95      0.49 o
   6  11   2       26.83       25.32      1.03 o
   7  11   2        0.17        0.25      1.01 o
   8  11   2        0.32       -0.77      1.14 o
   9  11   2        2.62        0.26      1.31 o
  10  11   2        3.87        4.24      1.59 o
 -10  12   2        0.50        1.67      2.72 o
  -9  12   2        5.09        9.04      1.67 o
  -8  12   2        3.68        3.71      1.42 o
  -7  12   2       16.17       14.55      1.72 o
  -6  12   2       34.67       33.73      3.65 o
  -5  12   2       43.81       40.36      3.17 o
  -4  12   2       59.55       51.17      1.88 o
  -3  12   2       31.41       25.48      2.00 o
  -2  12   2      395.75      413.01      5.84 o
  -1  12   2        5.69        2.19      0.90 o
   0  12   2      232.59      248.27      4.26 o
   1  12   2       33.12       33.23      1.62 o
   2  12   2       84.59       75.88      2.29 o
   3  12   2        0.01       -0.19      0.75 o
   4  12   2       18.67       22.53      1.66 o
   5  12   2       67.36       62.45      1.28 o
   6  12   2        1.77        0.90      1.10 o
   7  12   2        2.43        0.73      1.18 o
   8  12   2       16.33       11.01      2.78 o
   9  12   2        7.86        9.16      3.01 o
  10  12   2        0.04       -2.32      2.43 o
 -10  13   2        0.56        0.70      2.67 o
  -9  13   2        2.84        0.23      2.43 o
  -8  13   2        0.09        1.62      2.43 o
  -7  13   2       13.39        9.04      2.78 o
  -6  13   2       23.54       19.59      3.01 o
  -5  13   2       48.31       44.18      3.83 o
  -4  13   2        7.83        6.27      1.58 o
  -3  13   2       10.93       10.66      3.71 o
  -2  13   2       18.67       18.75      2.90 o
  -1  13   2      305.80      285.81      6.22 o
   0  13   2      240.97      231.39      5.45 o
   1  13   2       16.70       13.15      1.84 o
   2  13   2        7.56        9.86      1.76 o
   3  13   2       48.93       46.80      2.79 o
   4  13   2       55.45       70.32      2.51 o
   5  13   2       15.60       16.65      1.51 o
   6  13   2       13.08       12.52      2.90 o
   7  13   2        3.93        3.13      2.55 o
   8  13   2        3.43        4.06      2.78 o
   9  13   2        4.91        2.32      2.78 o
 -10  14   2        1.85        4.87      3.01 o
  -9  14   2        1.24        1.16      2.55 o
  -8  14   2       13.07       11.13      3.01 o
  -7  14   2        1.10        1.28      2.32 o
  -6  14   2        4.22        1.86      2.55 o
  -5  14   2       50.10       47.19      4.06 o
  -4  14   2       15.68       15.98      1.98 o
  -3  14   2       31.37       26.15      2.11 o
  -2  14   2        8.21        3.23      1.55 o
  -1  14   2        2.70        0.69      1.53 o
   0  14   2       88.70       82.06      6.09 o
   1  14   2       35.11       35.16      2.38 o
   2  14   2       21.70       20.14      2.26 o
   3  14   2       10.07       12.40      1.88 o
   4  14   2      114.25      116.88      4.22 o
   5  14   2       14.87       13.24      1.95 o
   6  14   2        1.72       -1.16      2.32 o
   7  14   2       15.95       12.06      3.25 o
   8  14   2       19.51       17.51      3.48 o
   9  14   2        5.46        7.88      3.01 o
  -9  15   2        2.62        0.58      3.01 o
  -8  15   2        7.44        3.83      2.78 o
  -7  15   2       10.36       15.30      3.25 o
  -6  15   2        0.25        0.81      2.55 o
  -5  15   2        1.31        4.17      2.55 o
  -4  15   2        0.15       -0.88      1.42 o
  -3  15   2        3.48        1.02      1.56 o
  -2  15   2        0.10        1.10      1.42 o
  -1  15   2        8.05        5.48      1.78 o
   0  15   2        4.00        3.15      1.55 o
   1  15   2      115.26      111.93      4.02 o
   2  15   2        0.31        0.36      1.58 o
   3  15   2        7.22        8.15      1.91 o
   4  15   2       22.62       22.63      4.64 o
   5  15   2        2.68        2.12      1.75 o
   6  15   2        3.79        4.75      2.78 o
   7  15   2        0.09       -1.51      2.67 o
   8  15   2        1.51        2.43      3.01 o
  -9  16   2        2.03        0.46      2.90 o
  -8  16   2        5.96        8.23      3.25 o
  -7  16   2       13.17        6.96      3.25 o
  -6  16   2        1.09        1.04      2.55 o
  -5  16   2        6.41        7.19      2.78 o
  -4  16   2        0.02       -0.13      1.57 o
  -3  16   2        0.44       -0.58      1.50 o
  -2  16   2       17.26       20.23      2.24 o
  -1  16   2       72.25       72.48      3.60 o
   0  16   2        4.17        2.82      1.91 o
   1  16   2       10.31        9.17      1.96 o
   2  16   2        1.22       -0.08      1.63 o
   3  16   2        1.78        1.85      3.25 o
   4  16   2        3.12        3.19      2.38 o
   5  16   2        2.51        4.29      2.90 o
   6  16   2        2.56        1.04      2.55 o
   7  16   2       13.81       12.87      3.48 o
  -8  17   2        0.10       -3.01      3.01 o
  -7  17   2        0.91        1.39      2.90 o
  -6  17   2        0.96        0.12      2.78 o
  -5  17   2        5.47        6.38      3.13 o
  -4  17   2        0.00       -0.22      1.63 o
  -3  17   2        0.10       -1.56      1.56 o
  -2  17   2        0.06       -1.47      1.97 o
  -1  17   2        4.08        4.00      1.88 o
   0  17   2        1.16       -0.12      1.56 o
   1  17   2       13.58       11.71      2.13 o
   2  17   2       12.21       12.71      2.43 o
   3  17   2        3.27        3.01      1.80 o
   4  17   2       16.33       16.20      2.33 o
   5  17   2        2.18        3.13      2.78 o
   6  17   2        2.87        3.83      3.13 o
  -7  18   2        2.78       -1.51      3.25 o
  -6  18   2        2.41        8.58      3.36 o
  -5  18   2        0.22        4.06      3.01 o
  -4  18   2        1.01       -2.43      2.43 o
  -3  18   2        0.54       -1.67      1.67 o
  -2  18   2       10.86       10.79      6.49 o
  -1  18   2        6.24        5.71      1.96 o
   0  18   2        0.46        0.62      1.72 o
   1  18   2        5.36        5.71      1.96 o
   2  18   2        0.76        1.34      1.84 o
   3  18   2        2.53       -1.07      1.76 o
   4  18   2        0.34       -0.48      2.14 o
   5  18   2        0.14        4.52      3.25 o
  -5  19   2        1.62        0.58      3.13 o
  -4  19   2        3.12        1.86      3.13 o
  -3  19   2        3.63       -0.68      1.84 o
  -2  19   2        1.60        0.60      1.83 o
  -1  19   2        0.05       -1.39      1.80 o
   0  19   2       18.38       21.47      2.78 o
   1  19   2        0.31       -1.76      1.76 o
   2  19   2        7.50        7.06      2.25 o
   3  19   2        4.69        9.73      2.34 o
   4  19   2        1.23       -2.67      2.90 o
  -4  20   2        3.82        1.86      3.36 o
  -3  20   2        0.07       -0.06      2.04 o
  -2  20   2        0.73       -0.19      2.03 o
  -1  20   2        2.70        3.91      2.23 o
   0  20   2       16.49       21.22      3.71 o
   1  20   2        0.06       -1.28      2.13 o
   2  20   2        0.18       -1.91      1.91 o
 -13   0   3        0.00        0.23      1.74 o
 -11   0   3       60.24       56.58      3.83 o
  -9   0   3       67.24       60.73      2.76 o
  -7   0   3      147.83      129.69      2.05 o
  -5   0   3     1015.53     1149.83     25.34 o
  -3   0   3     5951.36     6003.06     60.91 o
  -1   0   3     3697.39     3463.08     35.28 o
   1   0   3     4866.09     4778.22     48.49 o
   3   0   3      568.71      670.97      9.65 o
   5   0   3       88.97       82.25      3.59 o
   7   0   3       18.60       11.44      2.03 o
   9   0   3       77.28       63.66      3.94 o
  11   0   3        6.94        5.33      2.09 o
 -13   1   3        2.34        2.69      1.39 o
 -12   1   3        4.16        5.07      1.43 o
 -11   1   3        0.00       -0.94      0.94 o
 -10   1   3        5.27        7.26      1.39 o
  -9   1   3       80.52       84.11      2.27 o
  -8   1   3       34.74       34.82      1.64 o
  -7   1   3        0.67        1.35      0.46 o
  -6   1   3       68.50       66.73      1.24 o
  -5   1   3     2299.67     2442.40     18.56 o
  -4   1   3     1760.54     1834.27     12.81 o
  -3   1   3      262.51      231.55      2.14 o
  -2   1   3      279.77      299.48      2.58 o
  -1   1   3      851.43      796.52      6.12 o
   0   1   3      897.80      837.06      6.44 o
   1   1   3     1836.83     1777.19     12.18 o
   2   1   3      112.71      110.40      1.81 o
   3   1   3      496.60      486.86      4.73 o
   4   1   3      120.66      110.77      1.64 o
   5   1   3        1.74        8.28      0.82 o
   6   1   3      149.82      153.51      2.88 o
   7   1   3       10.95       12.95      0.90 o
   8   1   3       32.38       28.08      1.26 o
   9   1   3        2.41        1.39      0.87 o
  10   1   3        7.42        8.87      3.13 o
  11   1   3        6.05        7.77      1.60 o
 -13   2   3        2.01        0.64      2.26 o
 -12   2   3       18.61       20.50      2.43 o
 -11   2   3        1.79       -0.06      1.10 o
 -10   2   3       22.71       21.10      1.76 o
  -9   2   3       32.30       29.34      1.49 o
  -8   2   3      258.41      234.46      5.52 o
  -7   2   3        1.15        1.24      0.55 o
  -6   2   3        2.32       -0.16      0.40 o
  -5   2   3     3299.05     3457.01     28.64 o
  -4   2   3     1118.41     1135.14      8.28 o
  -3   2   3       21.12       28.10      0.69 o
  -2   2   3       18.47       17.80      0.45 o
  -1   2   3      568.68      560.60      4.25 o
   0   2   3     3090.46     3066.42     22.87 o
   1   2   3       76.83       77.74      0.91 o
   2   2   3     1767.86     1886.15     15.94 o
   3   2   3      186.05      194.22      2.31 o
   4   2   3      278.83      307.59      3.40 o
   5   2   3        5.40        5.29      0.52 o
   6   2   3       49.46       50.76      1.45 o
   7   2   3       22.92       15.40      0.94 o
   8   2   3        7.89        3.98      1.22 o
   9   2   3       47.57       47.07      2.05 o
  10   2   3        4.19        3.18      1.27 o
  11   2   3        0.95        1.73      1.30 o
 -13   3   3        4.54        5.42      1.97 o
 -12   3   3        0.05        0.02      1.62 o
 -11   3   3        0.10       -0.98      0.98 o
 -10   3   3       14.04       14.67      2.14 o
  -9   3   3       31.89       31.30      3.42 o
  -8   3   3      157.92      161.22      2.82 o
  -7   3   3      380.89      389.06      4.85 o
  -6   3   3      631.02      681.67      6.60 o
  -5   3   3     1777.40     1842.14     14.28 o
  -4   3   3      323.63      348.55      2.74 o
  -3   3   3     2993.72     3056.28     18.86 o
  -2   3   3      494.53      500.59      3.73 o
  -1   3   3       47.74       55.23      1.18 o
   0   3   3     3264.70     3287.15     21.59 o
   1   3   3       50.78       48.24      0.67 o
   2   3   3      403.81      406.58      3.65 o
   3   3   3       56.28       67.46      1.19 o
   4   3   3       20.55       31.86      0.93 o
   5   3   3       29.18       22.76      1.38 o
   6   3   3      123.07      122.31      2.26 o
   7   3   3       43.99       44.71      1.49 o
   8   3   3        0.02       -0.58      0.58 o
   9   3   3        3.56        5.08      1.53 o
  10   3   3        0.07        0.29      1.10 o
  11   3   3        1.28        0.70      1.22 o
 -13   4   3        1.15        3.96      2.14 o
 -12   4   3        4.50        3.25      1.39 o
 -11   4   3        0.08       -0.97      0.97 o
 -10   4   3        7.58        8.46      1.51 o
  -9   4   3      196.03      192.39      4.05 o
  -8   4   3        7.23        7.92      0.90 o
  -7   4   3       27.57       28.09      1.20 o
  -6   4   3      622.82      631.62      8.79 o
  -5   4   3        0.00        1.29      0.58 o
  -4   4   3      622.07      696.98      5.13 o
  -3   4   3      422.56      478.15      3.44 o
  -2   4   3        9.55       16.29      0.50 o
  -1   4   3        7.58       10.69      0.38 o
   0   4   3       24.19       26.84      0.62 o
   1   4   3      823.95      841.62      6.20 o
   2   4   3      178.07      175.37      1.64 o
   3   4   3        7.67        9.51      0.63 o
   4   4   3      345.45      357.46      4.28 o
   5   4   3      148.26      155.53      3.13 o
   6   4   3        9.65        9.87      0.79 o
   7   4   3        2.39        1.46      0.79 o
   8   4   3       88.86       83.90      2.52 o
   9   4   3        9.86       11.64      1.24 o
  10   4   3        9.72        6.71      1.47 o
  11   4   3        0.84       -0.50      1.22 o
 -13   5   3        5.96        4.70      2.20 o
 -12   5   3        2.16        1.74      1.68 o
 -11   5   3        4.43        4.63      1.39 o
 -10   5   3       72.84       65.55      2.77 o
  -9   5   3       45.54       43.69      1.96 o
  -8   5   3       11.18       12.28      1.19 o
  -7   5   3        6.26        9.41      0.92 o
  -6   5   3       12.90       17.36      0.94 o
  -5   5   3     1215.57     1275.62      9.61 o
  -4   5   3      764.55      788.80      6.77 o
  -3   5   3      175.09      166.11      1.56 o
  -2   5   3      888.08      931.47      6.20 o
  -1   5   3      112.78      117.95      1.27 o
   0   5   3      633.77      645.64      4.74 o
   1   5   3        0.00        0.76      0.53 o
   2   5   3     1184.69     1216.10      7.98 o
   3   5   3        2.32        3.31      0.44 o
   4   5   3       11.58        9.25      0.58 o
   5   5   3        0.39       -0.21      0.44 o
   6   5   3        7.67        9.34      0.80 o
   7   5   3       34.19       41.59      1.47 o
   8   5   3       92.32       98.49      3.05 o
   9   5   3        1.74        2.29      1.02 o
  10   5   3       15.45       18.09      3.83 o
  11   5   3        3.91        5.80      1.60 o
 -13   6   3        0.04       -0.58      1.30 o
 -12   6   3        9.38       15.21      4.17 o
 -11   6   3        9.55        9.24      1.52 o
 -10   6   3        3.15        2.32      3.71 o
  -9   6   3       28.65       32.54      1.50 o
  -8   6   3        7.10        5.42      0.91 o
  -7   6   3       27.15       27.95      1.26 o
  -6   6   3       53.03       52.80      1.54 o
  -5   6   3      110.96      117.15      1.58 o
  -4   6   3      774.62      783.57      6.42 o
  -3   6   3        7.11        3.69      0.36 o
  -2   6   3        6.73        7.96      0.43 o
  -1   6   3        2.95        2.13      0.45 o
   0   6   3       72.08       75.17      1.00 o
   1   6   3      124.85      122.59      1.33 o
   2   6   3      463.33      454.52      3.70 o
   3   6   3      464.28      517.98      5.18 o
   4   6   3      240.06      223.20      2.67 o
   5   6   3      100.61      110.90      2.14 o
   6   6   3       31.87       32.22      1.29 o
   7   6   3        0.03       -0.69      0.77 o
   8   6   3        7.04        5.16      1.04 o
   9   6   3       63.28       58.40      3.45 o
  10   6   3       10.73       10.33      1.38 o
  11   6   3       37.62       43.83      3.01 o
 -13   7   3        5.61        9.67      1.88 o
 -12   7   3        2.89        3.07      1.43 o
 -11   7   3        0.51        1.64      1.14 o
 -10   7   3       23.96       23.37      3.48 o
  -9   7   3        5.36        4.45      0.90 o
  -8   7   3        2.13        1.50      0.78 o
  -7   7   3        8.55        7.65      0.87 o
  -6   7   3        2.04        2.66      0.64 o
  -5   7   3       72.80       90.35      2.56 o
  -4   7   3      256.98      263.82      2.74 o
  -3   7   3      169.12      147.59      1.65 o
  -2   7   3      723.10      734.82      5.33 o
  -1   7   3      138.94      152.84      1.36 o
   0   7   3      184.03      174.41      1.72 o
   1   7   3        0.38        0.22      0.25 o
   2   7   3      154.25      132.56      2.06 o
   3   7   3       91.27       82.81      1.31 o
   4   7   3       27.61       27.31      1.02 o
   5   7   3        7.13        6.16      0.73 o
   6   7   3       50.86       54.24      2.79 o
   7   7   3       57.51       58.74      1.85 o
   8   7   3        3.15        3.34      1.01 o
   9   7   3       18.48       24.24      1.69 o
  10   7   3        0.07        0.28      1.09 o
  11   7   3        0.11        1.28      1.48 o
 -12   8   3        0.08       -1.14      1.14 o
 -11   8   3       12.08       12.50      1.72 o
 -10   8   3       14.49       17.07      1.91 o
  -9   8   3       36.62       41.80      1.71 o
  -8   8   3       17.04       13.55      1.17 o
  -7   8   3       10.72       12.34      1.02 o
  -6   8   3        1.64        1.59      0.64 o
  -5   8   3       99.75      104.20      1.75 o
  -4   8   3      193.80      182.05      2.15 o
  -3   8   3      734.29      768.57      6.49 o
  -2   8   3        1.35        0.56      0.31 o
  -1   8   3        8.23        9.37      0.51 o
   0   8   3      238.41      240.49      1.93 o
   1   8   3       38.52       51.22      0.78 o
   2   8   3       95.53       93.20      1.24 o
   3   8   3       50.79       50.04      1.06 o
   4   8   3       16.59       16.53      0.87 o
   5   8   3        6.04        5.03      0.49 o
   6   8   3        0.01       -0.46      0.46 o
   7   8   3      245.97      237.57      4.39 o
   8   8   3        0.03       -0.85      0.85 o
   9   8   3        2.01        0.39      1.01 o
  10   8   3        6.91        9.51      1.80 o
 -12   9   3        8.00       12.08      1.86 o
 -11   9   3        0.72        0.46      1.39 o
 -10   9   3       12.18       12.24      1.37 o
  -9   9   3        7.67        7.97      1.08 o
  -8   9   3       12.88       10.84      1.07 o
  -7   9   3       53.84       48.05      1.66 o
  -6   9   3       11.97       12.41      0.96 o
  -5   9   3        0.25        1.07      0.50 o
  -4   9   3       50.06       48.97      2.35 o
  -3   9   3      105.86      103.68      1.63 o
  -2   9   3       77.15       75.13      2.67 o
  -1   9   3      168.77      174.26      2.26 o
   0   9   3        8.34        7.24      0.58 o
   1   9   3      147.95      143.61      1.67 o
   2   9   3       28.38       28.71      0.72 o
   3   9   3      253.87      248.23      2.91 o
   4   9   3       78.93       69.48      1.42 o
   5   9   3        0.43       -0.02      0.67 o
   6   9   3        0.21        0.65      0.49 o
   7   9   3       13.70       12.25      1.27 o
   8   9   3       22.96       24.79      1.62 o
   9   9   3        0.31       -0.21      0.98 o
  10   9   3        0.70       -0.76      1.15 o
 -12  10   3        0.10       -0.58      1.97 o
 -11  10   3        3.89        1.86      1.97 o
 -10  10   3        5.11        4.65      1.58 o
  -9  10   3       13.76       10.94      1.62 o
  -8  10   3       45.01       44.75      1.72 o
  -7  10   3       53.72       51.34      1.75 o
  -6  10   3      131.95      136.26      2.65 o
  -5  10   3      190.30      186.84      3.20 o
  -4  10   3      195.19      186.16      3.12 o
  -3  10   3      415.67      398.52      5.12 o
  -2  10   3      314.29      316.82      4.34 o
  -1  10   3      138.05      139.48      2.66 o
   0  10   3      273.57      255.18      3.63 o
   1  10   3       22.52       21.75      1.10 o
   2  10   3      736.87      687.76      6.63 o
   3  10   3       19.39       15.92      1.32 o
   4  10   3       68.30       70.80      1.50 o
   5  10   3        2.05        1.09      0.57 o
   6  10   3       27.26       27.74      1.31 o
   7  10   3        0.00       -0.72      0.72 o
   8  10   3        3.52        4.96      1.11 o
   9  10   3        4.11        2.55      1.10 o
  10  10   3        0.30       -0.17      2.26 o
 -11  11   3        1.26       -0.81      1.86 o
 -10  11   3        8.08        9.85      1.78 o
  -9  11   3        0.42        1.21      1.33 o
  -8  11   3        7.12       10.07      1.59 o
  -7  11   3      108.97      103.02      3.13 o
  -6  11   3       10.87       11.66      1.33 o
  -5  11   3       30.23       29.73      2.02 o
  -4  11   3       10.98        7.41      0.94 o
  -3  11   3       37.19       43.87      1.81 o
  -2  11   3       19.85       17.77      1.15 o
  -1  11   3      134.40      147.73      2.65 o
   0  11   3      104.83       91.45      2.61 o
   1  11   3       35.87       37.65      1.91 o
   2  11   3      399.06      392.40      5.09 o
   3  11   3       20.06       19.21      1.28 o
   4  11   3        0.51        0.38      0.97 o
   5  11   3        3.52        2.51      0.92 o
   6  11   3        0.01        0.03      0.70 o
   7  11   3       13.71       13.24      1.73 o
   8  11   3       25.78       32.07      4.70 o
   9  11   3       11.46       12.95      1.95 o
 -11  12   3        2.90        1.97      2.09 o
 -10  12   3       18.43       25.56      4.99 o
  -9  12   3        3.76        4.70      1.52 o
  -8  12   3        1.14        1.90      1.35 o
  -7  12   3        6.04        4.71      1.39 o
  -6  12   3        0.08       -1.00      1.00 o
  -5  12   3       63.81       69.60      2.45 o
  -4  12   3       49.69       42.29      2.41 o
  -3  12   3        0.63       -0.79      0.79 o
  -2  12   3       34.53       37.73      1.68 o
  -1  12   3        1.94        1.52      0.95 o
   0  12   3       51.96       49.39      1.77 o
   1  12   3      336.55      337.52      5.02 o
   2  12   3       32.41       34.43      1.72 o
   3  12   3        0.00       -0.74      0.74 o
   4  12   3      136.81      138.04      3.20 o
   5  12   3        3.49        2.84      0.91 o
   6  12   3        0.01       -0.39      0.91 o
   7  12   3       19.88       24.41      1.81 o
   8  12   3        2.31        3.25      1.53 o
   9  12   3        5.49        3.36      2.55 o
 -10  13   3        2.53        0.23      2.78 o
  -9  13   3       13.46       14.61      3.25 o
  -8  13   3        2.73       -2.09      2.09 o
  -7  13   3       12.49       13.95      1.69 o
  -6  13   3       26.83       25.57      2.26 o
  -5  13   3       10.60       12.52      2.90 o
  -4  13   3        8.00        9.51      1.58 o
  -3  13   3        5.54        6.25      1.09 o
  -2  13   3       46.42       45.83      1.91 o
  -1  13   3       15.97       17.53      1.54 o
   0  13   3       18.08       15.17      1.33 o
   1  13   3       60.18       59.56      2.46 o
   2  13   3       24.66       22.30      1.62 o
   3  13   3        5.47        2.63      1.15 o
   4  13   3        1.06       -0.05      2.06 o
   5  13   3       10.82       12.25      1.48 o
   6  13   3        4.39        3.71      2.55 o
   7  13   3        1.23        0.93      2.43 o
   8  13   3       33.61       33.39      4.06 o
   9  13   3        0.00       -2.32      2.32 o
 -10  14   3        0.05       -1.86      2.78 o
  -9  14   3       16.89       20.17      3.59 o
  -8  14   3        1.06       -2.09      2.09 o
  -7  14   3        6.88        9.28      3.01 o
  -6  14   3        0.02        3.71      2.43 o
  -5  14   3        0.43        3.13      2.43 o
  -4  14   3       12.33        8.30      2.14 o
  -3  14   3       26.61       24.38      2.11 o
  -2  14   3       29.40       30.34      2.34 o
  -1  14   3       59.65       61.92      3.88 o
   0  14   3       11.90       10.14      1.76 o
   1  14   3       13.62        9.28      1.76 o
   2  14   3        4.68        2.15      1.55 o
   3  14   3       50.66       42.89      2.11 o
   4  14   3        0.29        0.67      1.14 o
   5  14   3        1.10        0.11      1.18 o
   6  14   3        5.41        4.52      2.67 o
   7  14   3        5.58        1.74      2.78 o
   8  14   3        1.93        3.36      3.01 o
  -9  15   3        1.79        2.32      2.78 o
  -8  15   3       19.54       20.41      3.83 o
  -7  15   3        0.00       -2.32      2.32 o
  -6  15   3        4.35       -0.12      2.32 o
  -5  15   3       23.19       17.62      3.48 o
  -4  15   3        1.47       -1.39      1.39 o
  -3  15   3        1.02        1.61      1.48 o
  -2  15   3        0.24       -1.24      1.24 o
  -1  15   3        0.98        1.16      1.56 o
   0  15   3        0.25        0.25      1.43 o
   1  15   3        0.58       -1.35      1.51 o
   2  15   3       15.55       13.04      2.01 o
   3  15   3        7.47        5.55      1.76 o
   4  15   3        5.66        4.35      1.80 o
   5  15   3        7.41        7.19      2.90 o
   6  15   3        3.17        1.97      2.78 o
   7  15   3        3.47        4.52      3.13 o
  -9  16   3        9.84       13.33      3.59 o
  -8  16   3        4.10        1.62      3.13 o
  -7  16   3        1.29       -0.58      2.67 o
  -6  16   3        0.65       -2.55      2.55 o
  -5  16   3        4.74        6.49      3.01 o
  -4  16   3        1.31       -1.15      1.45 o
  -3  16   3        9.38        8.83      1.84 o
  -2  16   3       22.64       22.38      2.31 o
  -1  16   3        0.70       -1.48      1.48 o
   0  16   3       30.96       30.89      2.54 o
   1  16   3        0.01        0.66      1.55 o
   2  16   3       31.30       32.34      2.57 o
   3  16   3        9.87       11.80      2.00 o
   4  16   3       29.57       35.49      2.82 o
   5  16   3        0.98        0.35      2.78 o
   6  16   3        0.01       -1.74      2.32 o
   7  16   3        3.83        3.83      2.90 o
  -8  17   3       23.28       29.80      4.64 o
  -7  17   3        4.78        3.48      3.13 o
  -6  17   3        0.13        0.00      2.78 o
  -5  17   3        0.99        1.39      2.55 o
  -4  17   3        7.91       15.77      3.36 o
  -3  17   3        0.67        0.35      2.32 o
  -2  17   3       13.46       14.28      2.16 o
  -1  17   3        0.01       -1.60      1.60 o
   0  17   3        3.54        4.36      1.84 o
   1  17   3        0.49       -1.16      3.59 o
   2  17   3        2.53        4.46      1.80 o
   3  17   3        0.12       -0.53      2.90 o
   4  17   3        1.62        0.30      1.97 o
   5  17   3        1.98        3.83      3.01 o
   6  17   3        0.00       -2.09      2.55 o
  -7  18   3        0.15       -2.90      3.01 o
  -6  18   3        0.04       -0.12      3.13 o
  -5  18   3        1.24       -2.43      2.43 o
  -4  18   3        0.10       -2.43      2.43 o
  -3  18   3        2.81        0.49      2.09 o
  -2  18   3        5.43        3.93      1.96 o
  -1  18   3       34.94       32.66      3.71 o
   0  18   3        1.42        3.45      1.91 o
   1  18   3       10.70       12.15      3.59 o
   2  18   3        6.12        7.69      2.17 o
   3  18   3        7.34        5.84      2.09 o
   4  18   3        0.57        3.84      2.08 o
   5  18   3        0.00       -1.16      2.67 o
  -5  19   3        0.00       -0.93      3.01 o
  -4  19   3        2.90        1.16      3.13 o
  -3  19   3        0.49       -1.47      1.73 o
  -2  19   3        0.38        3.00      2.03 o
  -1  19   3        5.74        6.87      2.20 o
   0  19   3        0.02        0.10      2.00 o
   1  19   3        3.50        2.13      2.03 o
   2  19   3        0.65        1.41      2.13 o
   3  19   3        0.04       -1.06      1.96 o
  -3  20   3        0.66        0.46      3.36 o
  -2  20   3        0.29       -1.16      2.01 o
  -1  20   3        1.44       -0.43      2.03 o
   0  20   3        0.56        1.68      3.01 o
   1  20   3        0.00       -1.67      2.08 o
 -12   0   4        0.18        0.23      1.74 o
 -10   0   4       69.53       63.66      3.94 o
  -8   0   4       25.77       18.97      1.74 o
  -6   0   4       17.20       22.01      1.17 o
  -4   0   4      218.21      220.24      3.75 o
  -2   0   4      157.40      180.46      2.63 o
   0   0   4     2313.38     2311.81     24.09 o
   2   0   4       40.52       27.94      0.97 o
   4   0   4       63.87       81.44      2.42 o
   6   0   4      488.14      442.47      7.89 o
   8   0   4      168.90      153.93      4.35 o
  10   0   4        2.18        4.64      2.09 o
 -13   1   4        0.54       -0.68      1.33 o
 -12   1   4       12.16       15.26      1.89 o
 -11   1   4        0.76       -0.94      0.94 o
 -10   1   4       38.84       35.14      5.57 o
  -9   1   4       11.16        8.47      1.03 o
  -8   1   4        0.23       -0.69      0.69 o
  -7   1   4       22.04       21.51      0.84 o
  -6   1   4     2208.54     2351.20     17.26 o
  -5   1   4      291.28      337.60      3.00 o
  -4   1   4      585.78      670.15      5.43 o
  -3   1   4      209.26      200.82      2.03 o
  -2   1   4     1299.13     1290.49      9.76 o
  -1   1   4      421.81      409.48      3.87 o
   0   1   4      597.17      552.36      4.60 o
   1   1   4     1251.26     1252.38      8.96 o
   2   1   4      711.85      756.73      6.11 o
   3   1   4       46.07       48.79      1.08 o
   4   1   4      155.85      156.21      2.13 o
   5   1   4       17.08       17.40      0.94 o
   6   1   4       17.27       20.17      1.79 o
   7   1   4        0.02       -0.55      0.55 o
   8   1   4        0.17        0.81      0.75 o
   9   1   4        0.62        1.30      0.93 o
  10   1   4        0.54        1.14      1.22 o
  11   1   4        1.11       -0.81      1.62 o
 -13   2   4        1.80        2.13      1.43 o
 -12   2   4        8.10       10.09      1.68 o
 -11   2   4       16.83       16.42      1.72 o
 -10   2   4       23.00       26.31      4.29 o
  -9   2   4       86.19       80.67      2.57 o
  -8   2   4       15.41       10.20      1.12 o
  -7   2   4        0.44        0.48      0.56 o
  -6   2   4      154.21      159.45      2.11 o
  -5   2   4       13.46       18.29      0.64 o
  -4   2   4     1716.65     1731.86     12.33 o
  -3   2   4      921.69      949.24      7.60 o
  -2   2   4      969.79      929.10      6.87 o
  -1   2   4      796.07      757.98      5.72 o
   0   2   4       74.61       69.70      2.25 o
   1   2   4       24.49       18.53      0.75 o
   2   2   4      583.38      610.87      4.80 o
   3   2   4      296.21      312.24      3.11 o
   4   2   4       69.95       82.83      1.74 o
   5   2   4       44.47       44.42      1.39 o
   6   2   4       57.14       49.48      1.55 o
   7   2   4        7.96        4.13      0.77 o
   8   2   4      107.64      106.76      3.08 o
   9   2   4        5.18        3.55      1.06 o
  10   2   4       20.20       19.01      2.01 o
  11   2   4        1.11        0.00      1.74 o
 -13   3   4        3.23        1.47      1.68 o
 -12   3   4        0.01       -0.94      1.14 o
 -11   3   4        7.42        9.22      1.47 o
 -10   3   4        9.06        9.51      1.28 o
  -9   3   4        3.35        1.59      0.98 o
  -8   3   4      510.35      502.86      8.12 o
  -7   3   4       72.57       65.71      1.58 o
  -6   3   4       30.41       41.58      1.08 o
  -5   3   4      116.04      141.81      1.50 o
  -4   3   4      163.44      196.50      1.85 o
  -3   3   4       96.79       86.28      1.14 o
  -2   3   4      393.95      348.99      2.98 o
  -1   3   4     1441.36     1380.22      9.92 o
   0   3   4      220.44      230.56      2.19 o
   1   3   4      140.89      112.66      1.28 o
   2   3   4      125.73      141.11      1.50 o
   3   3   4        8.25        9.69      0.45 o
   4   3   4      149.66      160.59      2.56 o
   5   3   4        0.36        1.10      0.57 o
   6   3   4        0.30       -0.53      0.53 o
   7   3   4        2.16        2.63      0.75 o
   8   3   4       41.88       39.29      1.59 o
   9   3   4        3.61        3.61      1.01 o
  10   3   4       27.58       26.53      2.25 o
 -13   4   4        9.54       14.21      1.96 o
 -12   4   4        4.97        3.36      1.43 o
 -11   4   4        4.13        2.25      1.27 o
 -10   4   4        1.67        0.01      0.90 o
  -9   4   4       68.90       65.79      2.38 o
  -8   4   4       65.98       63.81      1.85 o
  -7   4   4      264.95      288.95      3.61 o
  -6   4   4      302.54      296.77      3.23 o
  -5   4   4      202.80      206.29      1.96 o
  -4   4   4        9.77       13.09      0.62 o
  -3   4   4      511.81      541.81      4.34 o
  -2   4   4     1232.40     1284.56      8.92 o
  -1   4   4      570.60      567.98      4.32 o
   0   4   4     1071.56     1139.58      8.38 o
   1   4   4      663.45      588.94      4.38 o
   2   4   4     1157.72     1235.32      8.51 o
   3   4   4      142.74      143.13      1.63 o
   4   4   4        9.48        7.44      0.69 o
   5   4   4       19.94       20.15      1.01 o
   6   4   4        7.88        9.69      1.12 o
   7   4   4       58.33       45.62      1.94 o
   8   4   4        6.64        6.24      1.11 o
   9   4   4       73.73       68.07      2.54 o
  10   4   4        2.14        2.12      1.27 o
 -13   5   4       25.51       30.50      2.54 o
 -12   5   4        1.43        0.44      1.39 o
 -11   5   4       47.80       51.94      2.71 o
 -10   5   4        4.52        2.65      1.45 o
  -9   5   4       14.32       15.37      1.46 o
  -8   5   4      499.02      482.49      9.80 o
  -7   5   4      115.20      124.99      2.22 o
  -6   5   4        0.48        1.68      0.55 o
  -5   5   4      166.64      166.01      1.86 o
  -4   5   4       64.27       68.84      1.46 o
  -3   5   4      136.34      112.70      1.28 o
  -2   5   4        5.65        6.74      0.39 o
  -1   5   4      465.92      434.21      3.48 o
   0   5   4      578.23      610.77      4.65 o
   1   5   4        0.00        0.41      0.31 o
   2   5   4      143.86      139.08      1.45 o
   3   5   4       46.08       39.88      0.82 o
   4   5   4        0.31        0.62      0.47 o
   5   5   4       16.28       15.92      1.62 o
   6   5   4       19.45       25.18      1.19 o
   7   5   4       95.28       96.79      2.30 o
   8   5   4        0.85        0.28      0.91 o
   9   5   4        4.10        4.65      1.18 o
  10   5   4        3.51        3.11      1.29 o
 -13   6   4        3.14        1.28      2.96 o
 -12   6   4        0.40       -0.60      1.22 o
 -11   6   4        2.47        4.74      1.74 o
 -10   6   4        0.44        0.26      1.07 o
  -9   6   4        7.63        7.72      1.05 o
  -8   6   4      171.10      153.64      2.95 o
  -7   6   4      177.66      169.24      2.99 o
  -6   6   4      170.73      174.90      2.61 o
  -5   6   4       98.39      104.96      1.55 o
  -4   6   4      519.12      539.28      5.43 o
  -3   6   4       48.53       41.61      0.85 o
  -2   6   4       17.10       24.75      0.66 o
  -1   6   4       27.01       31.54      0.73 o
   0   6   4        4.78        5.05      0.40 o
   1   6   4      142.47      136.32      1.44 o
   2   6   4       10.38       12.98      0.83 o
   3   6   4        2.63        3.99      0.48 o
   4   6   4        3.80        2.15      0.48 o
   5   6   4        5.46        3.70      0.74 o
   6   6   4       11.07       10.56      0.95 o
   7   6   4      134.43      131.08      2.72 o
   8   6   4        1.21        0.89      0.94 o
   9   6   4       25.63       27.14      1.78 o
  10   6   4        2.37        1.15      1.11 o
 -13   7   4        1.45        2.80      1.63 o
 -12   7   4        6.92        3.81      1.47 o
 -11   7   4        4.54        6.45      1.50 o
 -10   7   4       42.37       44.64      2.15 o
  -9   7   4       40.07       37.56      2.08 o
  -8   7   4        0.93        1.25      0.74 o
  -7   7   4       63.45       66.52      1.86 o
  -6   7   4       62.74       59.06      1.69 o
  -5   7   4      191.36      197.42      2.38 o
  -4   7   4       16.82       17.67      0.67 o
  -3   7   4       15.11       14.73      0.59 o
  -2   7   4       18.42       11.94      0.46 o
  -1   7   4      559.23      558.71      4.38 o
   0   7   4      292.17      262.27      2.43 o
   1   7   4      372.28      393.24      3.35 o
   2   7   4       11.95       14.77      0.54 o
   3   7   4       52.99       55.25      1.11 o
   4   7   4        1.07        0.62      0.45 o
   5   7   4       18.97       15.92      1.01 o
   6   7   4       11.39        9.62      0.94 o
   7   7   4        0.97        2.00      0.85 o
   8   7   4       21.57       19.93      2.29 o
   9   7   4       18.73       18.13      1.60 o
  10   7   4        0.69        1.01      1.16 o
 -13   8   4        0.09        0.12      1.97 o
 -12   8   4        0.27       -0.93      1.68 o
 -11   8   4        0.16       -1.02      1.02 o
 -10   8   4        0.83        0.42      0.98 o
  -9   8   4       34.29       32.48      1.60 o
  -8   8   4       40.05       40.29      1.65 o
  -7   8   4       55.98       53.54      1.86 o
  -6   8   4      131.55      140.36      2.66 o
  -5   8   4        3.04        2.53      0.56 o
  -4   8   4      341.44      339.06      3.22 o
  -3   8   4      216.25      218.27      2.15 o
  -2   8   4        5.98        3.76      0.36 o
  -1   8   4      150.54      147.33      1.63 o
   0   8   4       38.16       38.72      0.87 o
   1   8   4      101.95      100.99      1.38 o
   2   8   4       65.41       66.83      1.07 o
   3   8   4       33.06       33.53      1.08 o
   4   8   4       71.64       63.39      1.41 o
   5   8   4      342.00      344.07      6.89 o
   6   8   4      119.88      124.88      2.58 o
   7   8   4        4.27        5.52      0.93 o
   8   8   4        2.80        1.42      0.98 o
   9   8   4       12.67       14.87      1.51 o
  10   8   4       12.39       14.69      1.64 o
 -12   9   4        1.51        4.29      2.32 o
 -11   9   4        3.81        6.30      1.47 o
 -10   9   4       15.14       12.36      1.80 o
  -9   9   4       22.44       24.23      1.42 o
  -8   9   4       23.57       24.74      1.38 o
  -7   9   4        8.95       10.11      0.96 o
  -6   9   4        0.04       -0.61      0.61 o
  -5   9   4      110.91      105.27      1.85 o
  -4   9   4      190.47      185.61      2.34 o
  -3   9   4        3.06        5.72      0.47 o
  -2   9   4      463.19      463.00      4.56 o
  -1   9   4        0.10        0.67      0.45 o
   0   9   4       74.91       70.85      1.12 o
   1   9   4      100.02       96.94      1.43 o
   2   9   4        0.41        1.17      0.35 o
   3   9   4      129.18      123.46      2.54 o
   4   9   4       67.18       70.75      1.52 o
   5   9   4        9.33       11.27      0.80 o
   6   9   4       37.54       36.21      1.41 o
   7   9   4        0.98        0.49      1.18 o
   8   9   4       13.07        9.01      1.33 o
   9   9   4        0.12        0.26      1.04 o
  10   9   4        3.03        3.54      1.36 o
 -12  10   4        1.57        2.67      2.20 o
 -11  10   4        2.71        3.48      2.09 o
 -10  10   4       13.54       11.92      1.81 o
  -9  10   4        0.61       -0.14      1.26 o
  -8  10   4        6.58        7.27      1.98 o
  -7  10   4        0.08        0.19      1.03 o
  -6  10   4       70.23       75.03      2.63 o
  -5  10   4      195.18      194.99      3.31 o
  -4  10   4        0.80        0.09      0.76 o
  -3  10   4       24.00       23.55      1.08 o
  -2  10   4       55.97       58.19      1.42 o
  -1  10   4       70.22       70.14      1.52 o
   0  10   4        2.38        1.50      0.58 o
   1  10   4      279.24      283.44      3.44 o
   2  10   4       21.02       17.87      0.91 o
   3  10   4      337.40      329.16      8.76 o
   4  10   4       97.21      102.25      4.62 o
   5  10   4       25.39       28.38      1.35 o
   6  10   4       23.21       22.86      1.42 o
   7  10   4        2.17       -0.67      1.05 o
   8  10   4        1.53        0.11      1.36 o
   9  10   4        0.72        2.12      1.51 o
 -12  11   4        0.68        1.39      2.09 o
 -11  11   4        6.58        6.72      2.32 o
 -10  11   4        1.61       -0.32      1.45 o
  -9  11   4        1.24        0.30      1.26 o
  -8  11   4       11.51       11.54      1.67 o
  -7  11   4       22.48       16.81      1.78 o
  -6  11   4        0.60       -0.11      0.97 o
  -5  11   4        0.11       -0.33      0.76 o
  -4  11   4       72.90       77.20      2.12 o
  -3  11   4      161.91      167.05      3.11 o
  -2  11   4       42.35       45.44      1.56 o
  -1  11   4      839.37      836.09      8.41 o
   0  11   4        8.11        5.56      0.97 o
   1  11   4      225.68      234.54      5.73 o
   2  11   4       75.56       80.83      2.25 o
   3  11   4       30.01       37.09      1.89 o
   4  11   4       33.36       32.88      1.57 o
   5  11   4        1.61        0.29      0.86 o
   6  11   4       12.72       13.78      1.22 o
   7  11   4        5.97        5.14      1.26 o
   8  11   4        1.32        1.67      1.23 o
   9  11   4       11.20       13.04      2.04 o
 -11  12   4        0.21        1.39      2.09 o
 -10  12   4       20.14       25.13      2.34 o
  -9  12   4        0.88        1.75      1.51 o
  -8  12   4        1.30       -0.77      1.19 o
  -7  12   4        6.26        3.51      1.42 o
  -6  12   4        0.66       -0.41      1.19 o
  -5  12   4       43.67       45.17      2.14 o
  -4  12   4        2.93        3.16      0.92 o
  -3  12   4        1.04        1.20      0.88 o
  -2  12   4        0.20        1.28      0.87 o
  -1  12   4       26.06       26.87      1.41 o
   0  12   4       27.43       26.54      1.45 o
   1  12   4        1.37        1.05      0.85 o
   2  12   4       77.66       74.80      2.16 o
   3  12   4       38.19       32.70      1.58 o
   4  12   4        0.27       -0.79      0.85 o
   5  12   4        1.09        0.78      0.94 o
   6  12   4        0.29        0.13      0.95 o
   7  12   4        0.11       -0.81      1.39 o
   8  12   4        0.21       -1.24      1.30 o
 -10  13   4        4.02        6.48      2.09 o
  -9  13   4        6.40        7.32      1.72 o
  -8  13   4        8.87        8.78      1.63 o
  -7  13   4       84.35       87.78      4.52 o
  -6  13   4       21.80       20.72      1.86 o
  -5  13   4        0.03       -1.03      1.03 o
  -4  13   4        1.43        0.57      0.94 o
  -3  13   4       96.71       94.08      2.45 o
  -2  13   4      107.56       93.61      2.68 o
  -1  13   4       14.45       13.89      1.16 o
   0  13   4       25.43       29.40      1.51 o
   1  13   4       33.73       29.84      1.53 o
   2  13   4        2.43        5.58      1.03 o
   3  13   4        3.77        1.87      0.94 o
   4  13   4       22.18       19.51      1.43 o
   5  13   4        0.00        1.13      1.07 o
   6  13   4        0.30        1.39      2.20 o
   7  13   4        5.44        6.61      2.90 o
   8  13   4        0.31       -1.51      2.43 o
 -10  14   4        4.41        6.72      3.25 o
  -9  14   4        0.54       -2.67      2.78 o
  -8  14   4        2.66       -0.81      2.67 o
  -7  14   4       21.80       21.91      3.71 o
  -6  14   4       38.33       39.54      4.06 o
  -5  14   4        1.88        3.48      2.43 o
  -4  14   4       12.07       15.29      2.43 o
  -3  14   4        0.91       -0.34      1.51 o
  -2  14   4       21.32       24.00      2.20 o
  -1  14   4        0.01        1.10      1.48 o
   0  14   4        3.12        2.83      1.47 o
   1  14   4        4.75        5.33      1.33 o
   2  14   4       26.87       29.20      1.88 o
   3  14   4        1.01        0.67      1.16 o
   4  14   4       17.80       17.65      2.23 o
   5  14   4       10.08       13.63      2.36 o
   6  14   4        0.11       -2.32      2.32 o
   7  14   4        0.62       -2.32      2.43 o
  -9  15   4        8.38        5.10      3.25 o
  -8  15   4        4.61        1.39      2.78 o
  -7  15   4        0.44       -2.55      2.55 o
  -6  15   4        3.30        1.04      2.67 o
  -5  15   4        3.31        0.00      2.43 o
  -4  15   4        2.05        1.96      1.51 o
  -3  15   4        0.45        0.11      1.44 o
  -2  15   4        0.00       -0.63      1.42 o
  -1  15   4       21.56       22.08      2.28 o
   0  15   4       17.85       21.50      2.25 o
   1  15   4        1.36        3.02      1.68 o
   2  15   4        0.26        1.12      1.19 o
   3  15   4        4.12        2.80      2.14 o
   4  15   4       27.86       33.42      2.13 o
   5  15   4       32.03       42.61      2.36 o
   6  15   4        7.55        9.62      3.13 o
   7  15   4        0.01       -2.32      2.43 o
  -9  16   4        0.56        4.06      3.36 o
  -8  16   4        1.95       -0.58      2.78 o
  -7  16   4        6.27        6.61      3.01 o
  -6  16   4       20.89       26.90      4.17 o
  -5  16   4        0.94        0.58      2.78 o
  -4  16   4       17.66       20.39      2.23 o
  -3  16   4        5.51        7.95      2.32 o
  -2  16   4        2.53        1.68      1.64 o
  -1  16   4       34.78       40.69      3.54 o
   0  16   4        9.26       10.10      1.91 o
   1  16   4        0.07        0.32      1.63 o
   2  16   4        0.00       -1.43      1.43 o
   3  16   4       17.10       18.50      2.29 o
   4  16   4        2.79        1.66      1.80 o
   5  16   4        1.66        0.81      2.43 o
   6  16   4        3.99        2.67      2.78 o
  -8  17   4        2.80        4.29      3.36 o
  -7  17   4        0.47        0.46      3.25 o
  -6  17   4        1.26       -1.39      2.90 o
  -5  17   4        1.01        2.43      3.01 o
  -4  17   4        0.10        0.58      2.78 o
  -3  17   4        0.41       -0.92      1.58 o
  -2  17   4        0.48        0.64      3.07 o
  -1  17   4        2.69        2.91      1.86 o
   0  17   4        4.13        8.15      2.09 o
   1  17   4        0.51        1.81      1.70 o
   2  17   4        5.78        4.61      1.93 o
   3  17   4        5.35        8.46      2.43 o
   4  17   4       12.12       15.67      2.42 o
   5  17   4        0.05       -0.12      2.90 o
  -7  18   4        2.63        2.90      3.25 o
  -6  18   4        0.07       -2.67      2.67 o
  -5  18   4        0.89        0.70      2.78 o
  -4  18   4        0.06        1.28      2.78 o
  -3  18   4        0.79       -1.43      1.64 o
  -2  18   4       23.45       27.45      4.17 o
  -1  18   4        6.85        9.33      2.06 o
   0  18   4        2.18        2.66      2.38 o
   1  18   4        0.07       -0.41      1.88 o
   2  18   4        0.08       -1.20      1.93 o
   3  18   4        6.70        7.54      5.16 o
   4  18   4       13.41       14.16      5.68 o
  -5  19   4        0.56       -2.78      2.78 o
  -4  19   4        2.90        2.09      3.36 o
  -3  19   4        5.43        2.17      2.03 o
  -2  19   4        2.95        1.68      1.98 o
  -1  19   4        2.84        7.15      4.29 o
   0  19   4        0.61        0.46      3.13 o
   1  19   4        1.02       -0.24      1.93 o
   2  19   4        9.23        9.13      2.49 o
  -2  20   4        0.08       -1.10      2.26 o
  -1  20   4        0.36       -1.83      1.83 o
   0  20   4        0.01       -0.92      3.54 o
 -13   0   5       56.90       68.41      4.87 o
 -11   0   5        3.37        0.81      1.51 o
  -9   0   5        0.01       -1.29      3.42 o
  -7   0   5       59.45       60.46      3.36 o
  -5   0   5       20.13       15.20      1.12 o
  -3   0   5      287.52      266.90      3.94 o
  -1   0   5     2255.40     2285.78     23.98 o
   1   0   5       12.03       11.56      1.11 o
   3   0   5       28.14       16.55      1.28 o
   5   0   5      187.85      185.82      5.97 o
   7   0   5        3.88        1.53      1.06 o
   9   0   5        0.58       -0.81      1.07 o
 -13   1   5        7.28        7.95      1.72 o
 -12   1   5        0.53        1.08      1.19 o
 -11   1   5        0.24        0.52      1.39 o
 -10   1   5        6.83        7.88      1.14 o
  -9   1   5      191.75      191.32      3.67 o
  -8   1   5      103.17      105.27      4.76 o
  -7   1   5       14.86       14.56      0.96 o
  -6   1   5        1.92        3.62      0.55 o
  -5   1   5       32.45       40.40      1.05 o
  -4   1   5      209.92      182.40      2.01 o
  -3   1   5       12.60       19.59      0.62 o
  -2   1   5       29.30       17.25      0.59 o
  -1   1   5        8.79       11.72      0.58 o
   0   1   5        1.96        0.46      0.53 o
   1   1   5        6.97        6.93      1.09 o
   2   1   5       19.60       15.56      0.56 o
   3   1   5      123.62      117.32      1.55 o
   4   1   5       34.96       30.30      0.82 o
   5   1   5        0.13        0.16      0.59 o
   6   1   5       12.85       11.96      1.33 o
   7   1   5        2.89        2.33      0.78 o
   8   1   5       13.14       14.22      1.20 o
   9   1   5        0.06       -0.78      0.91 o
  10   1   5        0.71        0.67      1.22 o
 -13   2   5        0.06        1.70      1.86 o
 -12   2   5        3.73        2.17      1.27 o
 -11   2   5       20.34       16.98      1.76 o
 -10   2   5       80.59       74.13      2.34 o
  -9   2   5       70.35       67.86      2.44 o
  -8   2   5        9.48        6.60      1.03 o
  -7   2   5      100.35       87.26      1.78 o
  -6   2   5       68.39       65.71      1.02 o
  -5   2   5       12.00       13.39      0.62 o
  -4   2   5       68.87       62.45      1.04 o
  -3   2   5      164.89      170.07      1.83 o
  -2   2   5       87.76       78.55      1.89 o
  -1   2   5      612.44      617.07      4.92 o
   0   2   5     1317.27     1258.44      9.28 o
   1   2   5      300.69      331.60      3.07 o
   2   2   5      356.76      346.81      2.84 o
   3   2   5       56.28       54.04      1.05 o
   4   2   5       28.79       30.84      0.83 o
   5   2   5       83.44       83.77      2.00 o
   6   2   5      147.48      130.91      2.64 o
   7   2   5        2.07        2.92      0.81 o
   8   2   5        0.78       -0.40      0.75 o
   9   2   5        4.39        5.58      1.39 o
  10   2   5        0.91        0.98      1.35 o
 -13   3   5       20.52       26.74      3.54 o
 -12   3   5       23.32       27.29      5.80 o
 -11   3   5       17.52       15.93      1.75 o
 -10   3   5       29.58       30.05      1.82 o
  -9   3   5       20.57       18.43      1.53 o
  -8   3   5      132.95      122.73      4.03 o
  -7   3   5       45.56       48.95      2.06 o
  -6   3   5       20.24       28.17      0.71 o
  -5   3   5      608.66      654.86      4.92 o
  -4   3   5        0.09        3.34      0.93 o
  -3   3   5      115.17      118.42      1.47 o
  -2   3   5       54.43       42.77      0.87 o
  -1   3   5      238.50      216.62      2.90 o
   0   3   5     5214.70     5305.91     36.37 o
   1   3   5      671.17      669.22      5.39 o
   2   3   5      102.97      115.32      1.36 o
   3   3   5       39.94       47.88      0.93 o
   4   3   5       12.48       11.40      0.70 o
   5   3   5        1.71       -0.70      0.70 o
   6   3   5        7.78        8.67      1.27 o
   7   3   5       92.60       95.99      2.38 o
   8   3   5        1.20        2.32      0.85 o
   9   3   5        1.99        3.50      1.17 o
  10   3   5        9.62       10.51      1.89 o
 -13   4   5        0.07       -0.27      1.39 o
 -12   4   5        2.20        3.01      1.31 o
 -11   4   5        4.37        5.58      1.43 o
 -10   4   5        7.28        6.56      1.20 o
  -9   4   5       45.11       42.47      2.02 o
  -8   4   5        0.14        0.40      0.66 o
  -7   4   5        3.88        3.20      1.13 o
  -6   4   5       97.01       97.79      1.67 o
  -5   4   5       16.92       20.69      0.63 o
  -4   4   5      388.55      380.81      3.40 o
  -3   4   5        1.45        5.01      0.45 o
  -2   4   5      505.20      544.72      4.48 o
  -1   4   5      128.79      129.08      1.94 o
   0   4   5      237.67      240.37      2.43 o
   1   4   5      557.68      496.63      4.23 o
   2   4   5        5.18        2.44      0.38 o
   3   4   5      113.65      104.36      1.40 o
   4   4   5       57.78       56.69      1.20 o
   5   4   5       70.41       78.11      2.18 o
   6   4   5        8.32       10.51      1.08 o
   7   4   5        0.08        0.15      0.73 o
   8   4   5        4.23        3.43      0.90 o
   9   4   5        1.40        0.53      1.03 o
  10   4   5       13.39       14.54      2.84 o
 -13   5   5        0.97        1.70      3.65 o
 -12   5   5       26.11       25.91      2.21 o
 -11   5   5       32.22       26.60      2.09 o
 -10   5   5       58.67       56.69      2.40 o
  -9   5   5       56.94       38.54      1.92 o
  -8   5   5        5.45        6.08      1.01 o
  -7   5   5      378.70      366.24      4.73 o
  -6   5   5      188.63      187.39      2.45 o
  -5   5   5       82.91       98.90      1.32 o
  -4   5   5       36.58       34.68      1.24 o
  -3   5   5      155.10      167.32      1.88 o
  -2   5   5      808.28      837.39      6.48 o
  -1   5   5       35.21       35.80      1.06 o
   0   5   5      364.14      401.63      3.56 o
   1   5   5        1.04        4.04      0.42 o
   2   5   5      103.89      106.12      1.47 o
   3   5   5       26.47       23.81      0.77 o
   4   5   5        3.26        4.07      0.48 o
   5   5   5      143.44      131.64      1.98 o
   6   5   5       83.81       90.69      1.99 o
   7   5   5       47.23       46.65      1.76 o
   8   5   5        0.61        0.95      1.34 o
   9   5   5        2.41        0.78      1.05 o
  10   5   5        5.19        6.50      1.64 o
 -13   6   5        4.12        4.11      3.42 o
 -12   6   5        6.60        6.18      1.53 o
 -11   6   5        6.15        8.74      2.26 o
 -10   6   5        7.86        7.91      1.26 o
  -9   6   5        1.34        1.59      0.93 o
  -8   6   5        8.60        6.36      0.86 o
  -7   6   5      115.73      116.96      2.22 o
  -6   6   5        0.25        0.89      0.60 o
  -5   6   5       81.44       83.01      1.32 o
  -4   6   5      151.49      156.74      2.23 o
  -3   6   5      103.59      101.84      1.76 o
  -2   6   5      144.32      160.38      1.86 o
  -1   6   5      261.58      276.94      2.71 o
   0   6   5      328.96      325.29      3.06 o
   1   6   5       15.43       21.55      0.71 o
   2   6   5        3.63        4.79      0.41 o
   3   6   5       16.61       20.01      0.66 o
   4   6   5      189.61      193.24      3.02 o
   5   6   5       55.32       57.58      1.30 o
   6   6   5       63.18       59.61      2.82 o
   7   6   5        1.97        1.52      0.83 o
   8   6   5       40.93       41.35      3.24 o
   9   6   5        0.64        0.44      1.03 o
  10   6   5        8.95       11.30      2.01 o
 -13   7   5       24.02       28.66      2.56 o
 -12   7   5        3.14        3.63      1.50 o
 -11   7   5        8.54        9.07      1.55 o
 -10   7   5        1.10        1.83      0.99 o
  -9   7   5       45.25       46.59      1.79 o
  -8   7   5       17.90       15.98      1.44 o
  -7   7   5      102.20      105.97      2.17 o
  -6   7   5       62.18       62.63      1.60 o
  -5   7   5        1.93        2.06      0.46 o
  -4   7   5       39.05       39.45      1.17 o
  -3   7   5        7.88        8.81      0.65 o
  -2   7   5      103.23      109.29      1.50 o
  -1   7   5       60.08       69.07      1.18 o
   0   7   5        0.13        0.85      0.60 o
   1   7   5        3.35        2.20      0.41 o
   2   7   5        4.42        4.81      0.60 o
   3   7   5        0.00        0.39      0.36 o
   4   7   5       44.18       36.82      0.95 o
   5   7   5        2.10        1.67      0.48 o
   6   7   5       45.16       45.36      1.22 o
   7   7   5        7.36        8.86      0.94 o
   8   7   5        0.24        1.40      0.87 o
   9   7   5        0.94       -0.06      1.35 o
 -13   8   5        3.85        6.49      2.32 o
 -12   8   5        1.83        0.40      1.30 o
 -11   8   5        3.53        2.20      1.23 o
 -10   8   5        2.81        1.16      1.17 o
  -9   8   5        1.47        1.10      0.87 o
  -8   8   5        3.34        4.78      0.90 o
  -7   8   5        2.91        1.17      0.73 o
  -6   8   5      232.20      233.28      3.29 o
  -5   8   5      216.92      221.52      2.51 o
  -4   8   5        7.85       12.87      0.65 o
  -3   8   5       55.39       45.79      1.17 o
  -2   8   5        8.83       11.14      0.55 o
  -1   8   5       11.18        8.56      0.54 o
   0   8   5       25.22       23.27      0.76 o
   1   8   5        1.34        1.54      0.41 o
   2   8   5       28.88       25.02      0.73 o
   3   8   5        1.05        1.21      0.41 o
   4   8   5      176.30      177.91      2.15 o
   5   8   5       15.97       16.35      0.76 o
   6   8   5        0.96        1.56      0.56 o
   7   8   5        4.81        4.36      0.83 o
   8   8   5        1.78        0.07      1.15 o
   9   8   5        0.09       -0.77      1.07 o
 -12   9   5        7.99        5.91      2.55 o
 -11   9   5        5.99        6.72      2.43 o
 -10   9   5        1.00       -1.04      1.62 o
  -9   9   5        4.23        6.44      1.12 o
  -8   9   5       67.76       63.99      2.05 o
  -7   9   5       14.01       12.93      1.05 o
  -6   9   5       66.97       72.82      2.08 o
  -5   9   5      131.24      136.87      2.04 o
  -4   9   5       16.57       20.34      0.79 o
  -3   9   5        1.24        0.52      0.46 o
  -2   9   5      191.46      174.87      2.46 o
  -1   9   5      224.96      233.17      2.68 o
   0   9   5       17.21       16.40      0.72 o
   1   9   5       47.79       45.90      1.06 o
   2   9   5      243.11      241.59      2.64 o
   3   9   5       23.70       22.69      0.81 o
   4   9   5       15.03       11.81      0.91 o
   5   9   5       17.03       14.37      0.69 o
   6   9   5       42.23       43.06      1.16 o
   7   9   5        0.21       -0.11      1.04 o
   8   9   5        6.68        5.99      0.98 o
   9   9   5       30.96       35.82      3.58 o
 -12  10   5        0.88        0.00      2.09 o
 -11  10   5        2.96       -1.74      1.74 o
 -10  10   5        0.02       -1.24      1.24 o
  -9  10   5        6.35        5.88      1.53 o
  -8  10   5       18.92       15.25      1.86 o
  -7  10   5        0.44       -0.93      0.99 o
  -6  10   5        8.24        6.80      1.36 o
  -5  10   5        1.29       -0.99      1.11 o
  -4  10   5      173.86      165.48      2.48 o
  -3  10   5        1.87        2.39      0.67 o
  -2  10   5      112.84      122.67      2.09 o
  -1  10   5      126.14      121.68      2.08 o
   0  10   5      188.46      177.13      2.52 o
   1  10   5       84.91       79.83      1.74 o
   2  10   5      142.47      131.72      2.34 o
   3  10   5       32.34       37.53      1.22 o
   4  10   5      118.83      111.09      3.07 o
   5  10   5       61.81       52.38      2.33 o
   6  10   5        1.68        0.99      1.04 o
   7  10   5        0.04       -0.58      0.58 o
   8  10   5        1.10        1.26      0.81 o
   9  10   5        0.29        0.31      0.88 o
 -12  11   5        0.01       -0.12      2.20 o
 -11  11   5        0.09       -1.51      1.51 o
 -10  11   5        1.83        0.03      1.80 o
  -9  11   5        2.26       -0.15      1.39 o
  -8  11   5        3.35        1.89      2.49 o
  -7  11   5       20.01       20.85      1.86 o
  -6  11   5       12.22       12.18      1.61 o
  -5  11   5       35.81       32.74      2.26 o
  -4  11   5        2.42        2.75      0.95 o
  -3  11   5      209.59      200.19      2.83 o
  -2  11   5       15.19       14.40      0.93 o
  -1  11   5       25.68       28.42      1.16 o
   0  11   5      315.49      325.99      3.81 o
   1  11   5       46.29       43.75      1.36 o
   2  11   5        0.30        0.77      0.59 o
   3  11   5        0.48        0.72      0.57 o
   4  11   5       87.44       92.00      3.24 o
   5  11   5       21.54       17.52      1.60 o
   6  11   5        1.19       -0.66      1.22 o
   7  11   5        7.32       11.53      1.60 o
   8  11   5       16.36       18.30      1.91 o
 -11  12   5        2.16        1.62      2.09 o
 -10  12   5        2.06       -0.01      1.56 o
  -9  12   5        0.15        0.31      1.44 o
  -8  12   5        0.87        0.55      2.67 o
  -7  12   5       12.49       11.07      1.80 o
  -6  12   5      193.61      202.85      5.14 o
  -5  12   5       33.96       35.79      2.28 o
  -4  12   5      134.80      148.72      3.07 o
  -3  12   5        3.56        3.36      0.89 o
  -2  12   5        6.50        7.19      0.96 o
  -1  12   5      237.34      243.05      3.65 o
   0  12   5        0.04        0.27      0.65 o
   1  12   5       92.43       96.17      2.50 o
   2  12   5       57.74       55.27      2.04 o
   3  12   5       65.54       72.60      2.70 o
   4  12   5        0.04        0.12      1.27 o
   5  12   5       25.76       27.41      1.64 o
   6  12   5        2.61        1.98      1.05 o
   7  12   5       20.31       22.59      2.54 o
   8  12   5        1.49        2.12      1.93 o
 -11  13   5        0.60       -0.70      2.09 o
 -10  13   5        8.43       10.06      2.01 o
  -9  13   5       19.54       20.20      2.26 o
  -8  13   5        2.16        2.56      1.52 o
  -7  13   5        4.87        5.98      1.61 o
  -6  13   5        5.55        3.35      1.44 o
  -5  13   5      108.62      114.71      4.58 o
  -4  13   5       86.91       96.50      2.74 o
  -3  13   5        5.32        4.28      1.13 o
  -2  13   5      147.17      156.32      2.91 o
  -1  13   5       10.48       12.84      1.18 o
   0  13   5       12.49       12.73      2.24 o
   1  13   5        5.88        4.64      1.42 o
   2  13   5       31.94       33.84      1.69 o
   3  13   5       19.01       16.25      1.39 o
   4  13   5       11.64       10.34      1.55 o
   5  13   5        5.00        6.55      1.19 o
   6  13   5        6.46        4.82      1.84 o
   7  13   5        0.08       -1.62      2.43 o
 -10  14   5        0.78       -1.62      3.13 o
  -9  14   5        1.71        4.29      3.01 o
  -8  14   5        0.41        1.04      2.78 o
  -7  14   5       15.86       15.07      3.13 o
  -6  14   5        6.68        8.23      3.13 o
  -5  14   5        5.72       11.83      3.13 o
  -4  14   5        0.69        0.75      1.39 o
  -3  14   5        3.27        0.60      1.39 o
  -2  14   5        0.11       -0.37      1.51 o
  -1  14   5       16.33       10.46      1.43 o
   0  14   5       27.55       26.67      1.82 o
   1  14   5       31.99       31.16      2.03 o
   2  14   5       17.09       17.55      1.69 o
   3  14   5       21.50       15.14      1.66 o
   4  14   5       17.52       19.46      1.78 o
   5  14   5        4.12        3.99      1.45 o
   6  14   5        1.99       -0.58      2.55 o
   7  14   5        2.72       -1.51      2.67 o
  -9  15   5        4.55        5.10      3.13 o
  -8  15   5        0.17        0.23      2.67 o
  -7  15   5        3.55        1.97      2.78 o
  -6  15   5        0.13        1.97      2.78 o
  -5  15   5       10.91       12.06      3.13 o
  -4  15   5       29.14       27.02      3.30 o
  -3  15   5        0.06        1.03      2.03 o
  -2  15   5        0.52       -0.73      1.42 o
  -1  15   5        4.22        3.94      1.73 o
   0  15   5        7.44        6.12      1.39 o
   1  15   5        0.32       -0.95      1.11 o
   2  15   5        0.54        0.82      1.29 o
   3  15   5        1.27        2.45      1.34 o
   4  15   5        7.35        4.85      1.96 o
   5  15   5        1.88        2.35      1.44 o
   6  15   5        0.26       -0.46      2.67 o
  -8  16   5        1.26       -1.51      3.01 o
  -7  16   5        0.34        0.70      3.13 o
  -6  16   5       16.20       19.71      3.59 o
  -5  16   5        1.87        2.32      2.67 o
  -4  16   5        0.30        1.51      2.78 o
  -3  16   5        2.29        0.92      3.01 o
  -2  16   5        6.01        5.72      2.43 o
  -1  16   5        2.18        0.95      2.32 o
   0  16   5        0.33        2.39      1.80 o
   1  16   5       22.06       25.01      2.78 o
   2  16   5       17.71       19.88      1.93 o
   3  16   5        0.20        0.04      1.40 o
   4  16   5       13.96       16.17      1.90 o
   5  16   5        0.18       -0.93      1.46 o
  -7  17   5        0.52        0.46      3.36 o
  -6  17   5        0.54       -2.78      2.78 o
  -5  17   5        0.02        1.74      3.01 o
  -4  17   5        1.81        4.06      3.01 o
  -3  17   5        5.41        4.62      1.84 o
  -2  17   5        0.53        1.07      1.73 o
  -1  17   5        1.62        0.09      3.19 o
   0  17   5        0.24       -1.02      1.75 o
   1  17   5        0.10        2.81      1.84 o
   2  17   5        0.30       -0.17      1.80 o
   3  17   5        0.14       -0.02      1.83 o
   4  17   5       27.20       29.29      2.32 o
  -6  18   5        0.22       -3.13      3.13 o
  -5  18   5        7.62        9.74      3.36 o
  -4  18   5        1.87        2.90      3.13 o
  -3  18   5        0.80        0.41      2.20 o
  -2  18   5        0.70        1.34      1.84 o
  -1  18   5       13.04       15.37      2.48 o
   0  18   5        0.32       -1.28      1.76 o
   1  18   5        0.16        4.83      2.38 o
   2  18   5        9.84        9.12      2.28 o
   3  18   5       34.20       40.80      3.32 o
  -4  19   5        1.25        1.97      3.13 o
  -3  19   5        9.68       10.20      3.59 o
  -2  19   5        4.33        3.22      2.06 o
  -1  19   5        0.28       -0.49      1.98 o
   0  19   5        4.83        6.58      2.26 o
   1  19   5        1.16       -0.29      2.01 o
 -12   0   6        1.83        2.55      1.86 o
 -10   0   6      150.54      132.44      5.04 o
  -8   0   6      144.62      163.80      4.70 o
  -6   0   6       77.92       70.61      2.65 o
  -4   0   6      411.02      389.70      5.19 o
  -2   0   6     1847.22     1876.60     20.14 o
   0   0   6       15.13        9.57      0.78 o
   2   0   6      592.01      560.56      7.32 o
   4   0   6      186.62      177.99      3.38 o
   6   0   6       19.86       18.96      1.38 o
   8   0   6        0.34        0.31      0.90 o
  10   0   6        5.37       10.55      2.43 o
 -13   1   6        0.75       -0.94      1.27 o
 -12   1   6       10.62       11.11      1.72 o
 -11   1   6        3.33        1.88      1.19 o
 -10   1   6       16.94       10.49      1.26 o
  -9   1   6       98.77       89.05      2.78 o
  -8   1   6       21.29       25.37      1.55 o
  -7   1   6        0.03        0.14      0.43 o
  -6   1   6       72.67       74.45      1.28 o
  -5   1   6      114.58      126.12      1.70 o
  -4   1   6      218.10      228.84      2.48 o
  -3   1   6      239.93      238.11      2.54 o
  -2   1   6       14.46       16.76      0.80 o
  -1   1   6       74.71       73.82      1.28 o
   0   1   6      344.59      366.67      4.65 o
   1   1   6      141.06      130.60      1.94 o
   2   1   6       93.34       88.67      1.43 o
   3   1   6       21.63       27.44      0.89 o
   4   1   6       11.70        9.14      0.71 o
   5   1   6       98.47      101.50      1.81 o
   6   1   6        4.84        2.16      0.60 o
   7   1   6        3.14        4.23      0.68 o
   8   1   6        6.00        4.77      0.78 o
   9   1   6        3.60        3.35      0.88 o
  10   1   6        0.38       -0.58      1.31 o
 -13   2   6        7.47        6.84      1.97 o
 -12   2   6        0.30       -0.65      1.19 o
 -11   2   6        0.00        0.43      1.02 o
 -10   2   6       28.56       29.91      1.85 o
  -9   2   6       56.02       49.70      2.14 o
  -8   2   6        7.40        5.82      1.07 o
  -7   2   6       30.99       25.19      0.94 o
  -6   2   6       28.00       31.79      0.80 o
  -5   2   6       14.83       13.52      0.60 o
  -4   2   6      858.42      821.26      6.47 o
  -3   2   6       55.99       51.26      1.04 o
  -2   2   6       47.93       48.92      1.02 o
  -1   2   6       31.94       34.23      1.01 o
   0   2   6       75.13       59.35      1.13 o
   1   2   6      612.90      628.93      5.27 o
   2   2   6       43.38       54.35      1.07 o
   3   2   6      530.18      473.81      3.84 o
   4   2   6      190.80      176.55      2.84 o
   5   2   6       13.54       13.40      0.82 o
   6   2   6       29.78       28.66      1.10 o
   7   2   6        0.40        0.53      0.60 o
   8   2   6        0.33       -0.35      0.63 o
   9   2   6        0.21        0.43      0.79 o
 -13   3   6        4.39        2.82      3.13 o
 -12   3   6        2.83        3.63      1.43 o
 -11   3   6        0.22       -0.89      0.89 o
 -10   3   6        0.01       -0.81      0.81 o
  -9   3   6       37.31       29.06      1.92 o
  -8   3   6       71.24       68.63      3.26 o
  -7   3   6       45.58       42.57      1.20 o
  -6   3   6      137.91      136.37      1.66 o
  -5   3   6      187.57      180.12      2.07 o
  -4   3   6       11.89       13.31      0.60 o
  -3   3   6      405.70      435.78      4.18 o
  -2   3   6       96.06       97.63      1.54 o
  -1   3   6      340.97      357.17      3.32 o
   0   3   6       50.92       52.27      1.08 o
   1   3   6       67.68       67.50      1.23 o
   2   3   6        3.38        2.23      0.41 o
   3   3   6      459.70      462.17      3.76 o
   4   3   6       56.35       45.60      1.15 o
   5   3   6      254.03      247.33      3.04 o
   6   3   6       57.53       57.95      1.48 o
   7   3   6        3.64        2.51      0.67 o
   8   3   6        4.50        2.28      0.71 o
   9   3   6        0.33        0.64      0.79 o
 -13   4   6        0.98       -0.85      1.35 o
 -12   4   6        1.04        0.75      1.22 o
 -11   4   6       12.45       13.89      2.09 o
 -10   4   6       21.26       19.80      1.62 o
  -9   4   6       17.51       16.76      1.42 o
  -8   4   6      247.27      233.76      3.41 o
  -7   4   6       39.26       43.23      1.23 o
  -6   4   6        5.50        5.90      0.66 o
  -5   4   6        1.13        0.40      0.36 o
  -4   4   6       42.09       41.60      0.96 o
  -3   4   6     1200.77     1215.26      9.15 o
  -2   4   6      410.49      429.83      3.83 o
  -1   4   6       31.04       30.80      0.87 o
   0   4   6        0.10        0.20      0.36 o
   1   4   6        0.36        0.89      0.42 o
   2   4   6      230.78      235.49      2.42 o
   3   4   6        3.64        1.07      0.45 o
   4   4   6       43.09       49.22      1.28 o
   5   4   6       84.73       78.96      1.54 o
   6   4   6        9.37        7.27      0.73 o
   7   4   6       20.78       21.84      1.02 o
   8   4   6        5.68        5.74      0.81 o
   9   4   6        9.86        8.37      1.02 o
 -13   5   6       19.26       22.84      2.41 o
 -12   5   6        0.00        1.21      1.30 o
 -11   5   6        3.10        2.00      1.30 o
 -10   5   6        7.90        8.91      1.31 o
  -9   5   6       32.04       32.51      2.74 o
  -8   5   6      168.88      164.53      2.82 o
  -7   5   6       47.96       49.81      2.28 o
  -6   5   6      101.30      104.78      1.83 o
  -5   5   6       38.24       36.98      0.90 o
  -4   5   6      459.25      438.25      3.95 o
  -3   5   6      405.08      424.78      3.82 o
  -2   5   6        7.58        6.15      0.52 o
  -1   5   6      123.04      139.11      1.78 o
   0   5   6       22.79       22.95      0.76 o
   1   5   6        1.19        0.81      0.40 o
   2   5   6       19.76       16.69      0.71 o
   3   5   6        1.70        1.75      0.44 o
   4   5   6      437.19      429.06      4.07 o
   5   5   6      100.44       99.22      1.71 o
   6   5   6        2.88        3.31      0.80 o
   7   5   6        7.38        8.88      0.84 o
   8   5   6        5.34        3.74      0.81 o
   9   5   6        0.15       -0.49      0.78 o
 -13   6   6        0.19        1.35      1.43 o
 -12   6   6        0.03       -1.97      1.97 o
 -11   6   6        0.61       -0.18      1.68 o
 -10   6   6        5.00        3.32      1.22 o
  -9   6   6       14.22       11.69      1.80 o
  -8   6   6        3.05        3.22      0.77 o
  -7   6   6        1.97        2.42      0.72 o
  -6   6   6       13.87       12.12      0.80 o
  -5   6   6        0.13       -0.08      0.40 o
  -4   6   6       99.88      116.39      1.56 o
  -3   6   6      436.18      407.50      3.74 o
  -2   6   6      229.55      233.29      2.50 o
  -1   6   6       47.22       45.35      1.18 o
   0   6   6       54.40       56.13      1.16 o
   1   6   6       10.69       10.71      0.62 o
   2   6   6        3.39        3.18      0.52 o
   3   6   6       10.72        6.78      0.58 o
   4   6   6       31.70       27.49      1.02 o
   5   6   6        9.91        8.40      0.69 o
   6   6   6        7.62        8.50      0.73 o
   7   6   6       14.97       13.86      0.93 o
   8   6   6        4.83        4.52      0.86 o
   9   6   6        0.00       -0.79      0.79 o
 -13   7   6        2.42        0.12      2.09 o
 -12   7   6        8.08        7.22      1.72 o
 -11   7   6       27.79       27.25      2.16 o
 -10   7   6       75.19       73.91      3.05 o
  -9   7   6      120.33      115.27      4.21 o
  -8   7   6       46.35       44.97      1.67 o
  -7   7   6       44.04       46.95      1.71 o
  -6   7   6       69.24       69.37      1.57 o
  -5   7   6        8.11        8.39      0.68 o
  -4   7   6        4.21        5.17      0.67 o
  -3   7   6       11.58       12.88      0.66 o
  -2   7   6        0.93        1.19      0.42 o
  -1   7   6       11.12       17.08      0.76 o
   0   7   6       80.78       71.07      1.30 o
   1   7   6       34.96       34.17      0.96 o
   2   7   6       18.73       14.92      0.76 o
   3   7   6       10.88        9.58      0.64 o
   4   7   6       55.77       64.42      1.43 o
   5   7   6        2.47        1.87      0.55 o
   6   7   6       60.37       63.19      1.44 o
   7   7   6       55.89       56.80      1.68 o
   8   7   6        0.01       -0.79      0.79 o
   9   7   6        0.13        0.17      0.91 o
 -12   8   6        0.00       -1.51      1.74 o
 -11   8   6        0.66        0.57      1.22 o
 -10   8   6        4.61        2.86      1.17 o
  -9   8   6        0.94        1.22      1.30 o
  -8   8   6       37.45       41.07      1.54 o
  -7   8   6        1.34        1.28      0.78 o
  -6   8   6       14.43       12.72      1.09 o
  -5   8   6      431.64      432.74      4.09 o
  -4   8   6       24.87       25.95      0.89 o
  -3   8   6        9.75       13.72      0.68 o
  -2   8   6       55.35       57.00      1.27 o
  -1   8   6       24.22       27.13      0.86 o
   0   8   6        4.71        6.22      0.67 o
   1   8   6       34.16       30.72      0.94 o
   2   8   6       19.81       14.48      0.71 o
   3   8   6       10.34        8.70      0.61 o
   4   8   6       39.93       35.04      1.10 o
   5   8   6        1.17        0.72      0.57 o
   6   8   6        2.35        1.73      0.59 o
   7   8   6        2.92        2.43      0.66 o
   8   8   6        0.03       -0.11      0.70 o
 -12   9   6        5.73        8.93      2.67 o
 -11   9   6        0.45        2.67      2.20 o
 -10   9   6        2.61        3.13      1.97 o
  -9   9   6        1.33       -1.14      1.14 o
  -8   9   6       10.37       11.76      1.70 o
  -7   9   6       68.43       68.95      2.27 o
  -6   9   6       12.95       11.04      1.61 o
  -5   9   6      165.09      155.63      2.43 o
  -4   9   6       44.43       44.20      1.38 o
  -3   9   6        2.89        3.25      0.65 o
  -2   9   6       11.55       10.43      0.82 o
  -1   9   6        0.47        0.23      0.59 o
   0   9   6       66.65       71.86      1.69 o
   1   9   6        0.22        0.92      0.58 o
   2   9   6       30.58       30.32      1.18 o
   3   9   6       98.96      102.11      1.62 o
   4   9   6       28.24       29.49      1.01 o
   5   9   6       73.62       81.19      1.74 o
   6   9   6        6.16        7.39      0.81 o
   7   9   6        4.26        2.70      0.82 o
   8   9   6        0.61       -0.79      0.79 o
 -12  10   6        0.19       -1.04      2.09 o
 -11  10   6       12.89       14.96      2.90 o
 -10  10   6        0.39       -1.28      1.74 o
  -9  10   6        0.14       -0.07      1.28 o
  -8  10   6        1.03        2.12      1.31 o
  -7  10   6       40.14       41.48      4.81 o
  -6  10   6        2.12        1.38      0.99 o
  -5  10   6        6.65        7.58      0.84 o
  -4  10   6      501.12      515.12      5.33 o
  -3  10   6       54.45       45.32      1.46 o
  -2  10   6        1.31        1.59      0.68 o
  -1  10   6      170.75      149.24      2.41 o
   0  10   6        2.40        3.07      0.71 o
   1  10   6       11.50       12.24      1.38 o
   2  10   6       24.50       28.00      1.14 o
   3  10   6       40.16       40.35      1.67 o
   4  10   6        0.10        1.11      0.77 o
   5  10   6        0.01       -0.07      1.00 o
   6  10   6       20.97       23.85      1.64 o
   7  10   6        2.33        3.52      0.82 o
   8  10   6        9.02       13.36      1.49 o
 -11  11   6        3.81        5.10      2.43 o
 -10  11   6        0.90       -1.42      1.42 o
  -9  11   6        1.01        0.93      1.33 o
  -8  11   6        4.62        2.38      1.48 o
  -7  11   6       30.80       29.11      2.23 o
  -6  11   6        2.56        3.04      1.42 o
  -5  11   6       12.30       11.97      1.70 o
  -4  11   6      293.09      303.31      3.77 o
  -3  11   6       54.74       53.52      1.62 o
  -2  11   6        1.51        0.35      0.66 o
  -1  11   6       71.69       70.00      1.73 o
   0  11   6        8.46        7.82      0.80 o
   1  11   6       27.05       27.83      1.21 o
   2  11   6       48.92       45.02      1.87 o
   3  11   6      111.12      120.51      2.61 o
   4  11   6        3.03        2.92      1.19 o
   5  11   6       15.68       14.35      1.58 o
   6  11   6       19.47       23.01      1.92 o
   7  11   6        1.19        2.72      1.72 o
 -11  12   6        0.89        2.67      2.20 o
 -10  12   6       11.24       10.33      1.98 o
  -9  12   6        8.08        9.39      1.86 o
  -8  12   6        3.66        4.57      1.56 o
  -7  12   6        0.02       -1.16      1.91 o
  -6  12   6        3.11        2.36      1.48 o
  -5  12   6        0.05       -1.26      1.26 o
  -4  12   6       25.98       30.99      1.55 o
  -3  12   6       30.99       30.67      1.35 o
  -2  12   6       22.37       23.74      1.18 o
  -1  12   6        3.10        3.93      0.89 o
   0  12   6        1.17        1.85      0.68 o
   1  12   6        1.96        3.22      0.75 o
   2  12   6       63.78       66.93      1.72 o
   3  12   6        0.84        2.54      0.76 o
   4  12   6       14.45       14.62      2.02 o
   5  12   6        1.31       -0.58      1.16 o
   6  12   6        1.83        1.71      1.28 o
   7  12   6        0.96        3.97      1.88 o
 -10  13   6        3.81        2.91      1.81 o
  -9  13   6        5.09        1.51      1.54 o
  -8  13   6       14.56       11.02      2.61 o
  -7  13   6        6.79        5.42      1.64 o
  -6  13   6       17.28       19.84      2.78 o
  -5  13   6       13.10       11.16      2.67 o
  -4  13   6       42.52       46.75      3.64 o
  -3  13   6      210.68      217.23      3.81 o
  -2  13   6        1.24        0.25      0.92 o
  -1  13   6       61.65       56.55      1.77 o
   0  13   6        7.14        8.87      0.95 o
   1  13   6        1.16        0.06      0.71 o
   2  13   6        0.02        0.72      0.92 o
   3  13   6        6.36        9.14      1.39 o
   4  13   6       13.70        9.66      1.41 o
   5  13   6       27.33       30.23      1.86 o
   6  13   6        2.07        1.04      1.72 o
 -10  14   6        2.86        0.81      3.01 o
  -9  14   6        3.87        1.51      3.01 o
  -8  14   6        2.93        2.20      2.67 o
  -7  14   6        1.86        1.08      1.68 o
  -6  14   6        4.65        7.27      2.03 o
  -5  14   6       18.54       15.99      1.95 o
  -4  14   6        1.73        0.51      1.11 o
  -3  14   6        5.95        8.12      1.72 o
  -2  14   6        2.58        4.07      1.06 o
  -1  14   6        8.83        9.44      1.22 o
   0  14   6       14.99       15.70      1.42 o
   1  14   6       23.45       25.10      1.57 o
   2  14   6       18.95       21.02      1.83 o
   3  14   6       20.51       17.87      1.77 o
   4  14   6        1.04        1.53      1.29 o
   5  14   6        0.22        0.43      1.35 o
   6  14   6        0.61       -2.20      2.32 o
  -9  15   6        4.95        2.09      3.25 o
  -8  15   6        5.74        9.04      3.48 o
  -7  15   6        0.38        3.59      3.01 o
  -6  15   6       45.52       57.97      5.22 o
  -5  15   6       41.25       30.84      3.94 o
  -4  15   6        8.81        6.03      3.01 o
  -3  15   6        0.67       -0.69      1.42 o
  -2  15   6       13.70       15.32      2.12 o
  -1  15   6        0.70        0.14      1.47 o
   0  15   6        1.81       -0.57      1.48 o
   1  15   6       16.93       17.28      1.79 o
   2  15   6        1.56        2.33      1.50 o
   3  15   6        5.05        5.17      1.51 o
   4  15   6       25.47       31.72      2.21 o
   5  15   6        1.23       -0.21      1.34 o
  -8  16   6        4.21        2.09      3.36 o
  -7  16   6        7.09       -1.39      3.13 o
  -6  16   6        8.05        4.41      3.13 o
  -5  16   6        6.10       13.80      3.36 o
  -4  16   6        2.82        3.01      2.90 o
  -3  16   6        1.25       -1.20      1.57 o
  -2  16   6        0.25       -1.68      1.68 o
  -1  16   6        0.04       -1.01      2.61 o
   0  16   6        0.01       -1.27      1.27 o
   1  16   6       18.07       21.02      1.98 o
   2  16   6        1.09        1.24      2.77 o
   3  16   6       12.42       18.20      3.17 o
   4  16   6        0.20       -0.58      1.43 o
  -7  17   6        1.13        4.06      3.36 o
  -6  17   6        0.80        1.39      3.25 o
  -5  17   6       13.08       16.81      3.83 o
  -4  17   6        0.44        4.64      3.01 o
  -3  17   6        0.65       -1.54      1.54 o
  -2  17   6        0.60       -0.37      1.91 o
  -1  17   6        4.45        5.42      1.93 o
   0  17   6        2.90        4.18      2.00 o
   1  17   6        0.40       -1.06      1.44 o
   2  17   6        0.03       -0.54      1.93 o
   3  17   6       21.37       17.44      2.07 o
  -5  18   6        0.98       -2.78      2.78 o
  -4  18   6        0.86        1.97      3.25 o
  -3  18   6        0.92       -0.99      1.70 o
  -2  18   6        4.61        0.73      1.89 o
  -1  18   6        0.09       -0.85      1.89 o
   0  18   6        0.22        1.63      1.98 o
   1  18   6        4.66        5.38      2.55 o
  -2  19   6        0.71       -1.85      1.86 o
 -13   0   7       21.68       23.65      3.36 o
 -11   0   7       31.66       32.12      3.13 o
  -9   0   7       74.51       80.82      3.56 o
  -7   0   7        0.03       -0.59      0.59 o
  -5   0   7       45.07       61.39      1.87 o
  -3   0   7       13.50       10.66      0.86 o
  -1   0   7      268.54      248.61      3.98 o
   1   0   7      578.00      560.31     10.30 o
   3   0   7      979.18      944.89     13.37 o
   5   0   7        1.42        2.54      0.80 o
   7   0   7       26.02       19.94      2.49 o
   9   0   7        4.41        5.71      1.91 o
 -13   1   7        0.00       -0.71      1.35 o
 -12   1   7        0.03       -0.66      1.28 o
 -11   1   7        1.44       -0.64      1.06 o
 -10   1   7        4.74        3.16      1.01 o
  -9   1   7       76.06       57.35      2.40 o
  -8   1   7      267.28      279.19      5.23 o
  -7   1   7        3.96        2.88      0.58 o
  -6   1   7      303.60      313.10      3.49 o
  -5   1   7       60.11       65.43      1.29 o
  -4   1   7       19.91       19.55      0.75 o
  -3   1   7        1.24        0.54      0.40 o
  -2   1   7       82.39       70.97      1.35 o
  -1   1   7      143.39      125.42      1.83 o
   0   1   7       75.47       63.01      1.32 o
   1   1   7       32.84       28.06      0.98 o
   2   1   7       45.42       40.47      1.16 o
   3   1   7     1260.72     1265.57      9.78 o
   4   1   7        2.81        3.32      0.59 o
   5   1   7       35.39       31.05      1.08 o
   6   1   7       18.32       20.84      1.05 o
   7   1   7        5.52        6.51      0.83 o
   8   1   7        2.32        1.66      0.76 o
   9   1   7        0.41        0.91      1.14 o
 -13   2   7       21.39       16.42      2.05 o
 -12   2   7        6.41        9.62      1.68 o
 -11   2   7        0.37        0.28      1.39 o
 -10   2   7       34.98       35.80      5.34 o
  -9   2   7        4.73        7.38      1.18 o
  -8   2   7      109.16      106.94      4.21 o
  -7   2   7        4.87        4.97      0.78 o
  -6   2   7        2.25        1.27      0.46 o
  -5   2   7       64.58       63.66      1.23 o
  -4   2   7       73.96       80.39      1.38 o
  -3   2   7      237.46      225.83      2.60 o
  -2   2   7      103.43       98.32      1.57 o
  -1   2   7        0.22        0.55      0.37 o
   0   2   7       32.21       29.28      0.91 o
   1   2   7        4.59        5.36      0.57 o
   2   2   7      734.53      710.00      6.09 o
   3   2   7      156.28      146.73      2.14 o
   4   2   7       69.03       68.87      1.54 o
   5   2   7       37.93       38.57      1.20 o
   6   2   7        6.33        4.45      0.70 o
   7   2   7       22.56       22.11      1.13 o
   8   2   7        2.39        4.09      0.84 o
   9   2   7        0.64       -0.01      1.10 o
 -13   3   7        0.35       -1.31      1.31 o
 -12   3   7        1.05        1.27      1.27 o
 -11   3   7       10.56       10.20      1.55 o
 -10   3   7        4.45        3.77      1.23 o
  -9   3   7       19.57       23.73      2.14 o
  -8   3   7       39.21       34.33      1.62 o
  -7   3   7       21.92       19.98      0.92 o
  -6   3   7        5.63        4.56      0.52 o
  -5   3   7      226.04      221.77      2.50 o
  -4   3   7      398.48      390.66      3.70 o
  -3   3   7        0.33        0.13      0.39 o
  -2   3   7       11.81       15.10      0.68 o
  -1   3   7        9.54        8.90      0.61 o
   0   3   7        5.17        4.67      0.51 o
   1   3   7        3.15        0.86      0.48 o
   2   3   7      259.27      251.00      2.89 o
   3   3   7       57.10       50.06      1.28 o
   4   3   7      647.05      625.49      5.26 o
   5   3   7      105.52       99.18      1.81 o
   6   3   7       34.67       34.38      1.19 o
   7   3   7       14.98       16.15      1.08 o
   8   3   7        0.98        0.24      0.71 o
   9   3   7        3.07        3.94      1.37 o
 -13   4   7        3.74        3.36      1.64 o
 -12   4   7       27.87       28.16      2.33 o
 -11   4   7        0.54        0.02      1.19 o
 -10   4   7        1.65        0.58      1.02 o
  -9   4   7        0.26        0.89      0.92 o
  -8   4   7        0.78       -0.54      0.65 o
  -7   4   7        0.25       -0.28      0.57 o
  -6   4   7        5.98        4.27      0.51 o
  -5   4   7       11.60       10.80      0.63 o
  -4   4   7       65.42       65.54      1.28 o
  -3   4   7       79.57       72.73      1.33 o
  -2   4   7       44.09       41.65      1.06 o
  -1   4   7        2.29        0.79      0.42 o
   0   4   7       28.35       23.61      0.85 o
   1   4   7      176.08      162.80      2.15 o
   2   4   7      220.47      217.79      2.63 o
   3   4   7        2.90        4.76      0.64 o
   4   4   7        0.14        0.45      0.61 o
   5   4   7       23.52       22.31      0.98 o
   6   4   7       23.00       15.64      0.92 o
   7   4   7       36.24       41.16      1.36 o
   8   4   7        6.78        6.01      0.85 o
 -13   5   7        5.19        4.06      1.72 o
 -12   5   7        0.41       -0.67      1.28 o
 -11   5   7       11.40        9.65      1.63 o
 -10   5   7       19.02       12.39      1.58 o
  -9   5   7       32.85       28.14      1.95 o
  -8   5   7       33.50       29.02      1.33 o
  -7   5   7       22.44       23.87      1.30 o
  -6   5   7       12.68       13.63      0.85 o
  -5   5   7      174.74      161.76      2.25 o
  -4   5   7       20.32       18.07      0.76 o
  -3   5   7      129.50      121.89      1.76 o
  -2   5   7        0.03        0.27      0.41 o
  -1   5   7       36.43       34.20      0.99 o
   0   5   7      225.73      220.42      2.56 o
   1   5   7      245.12      214.44      2.56 o
   2   5   7      599.56      568.69      5.14 o
   3   5   7       58.02       58.29      2.25 o
   4   5   7      277.00      255.16      3.01 o
   5   5   7       42.55       43.05      1.27 o
   6   5   7       20.95       20.32      1.00 o
   7   5   7        4.72        3.59      0.76 o
   8   5   7        5.58        4.66      0.84 o
 -13   6   7        0.24       -1.86      1.86 o
 -12   6   7        0.35        0.72      1.35 o
 -11   6   7        7.42        8.91      2.38 o
 -10   6   7        0.44       -0.30      1.09 o
  -9   6   7      104.44      111.56      3.62 o
  -8   6   7        8.34       11.53      1.03 o
  -7   6   7        0.11       -0.32      0.57 o
  -6   6   7       30.64       31.63      1.15 o
  -5   6   7        3.62        4.05      0.57 o
  -4   6   7       26.83       27.51      1.21 o
  -3   6   7      101.44       93.76      1.56 o
  -2   6   7       43.20       43.75      1.09 o
  -1   6   7      112.53      114.87      1.76 o
   0   6   7        2.15        1.46      0.49 o
   1   6   7      313.28      288.79      3.13 o
   2   6   7        4.21        5.21      0.65 o
   3   6   7       26.88       27.05      2.27 o
   4   6   7       97.20       84.05      1.64 o
   5   6   7        2.70        1.95      0.62 o
   6   6   7        9.57        8.78      0.79 o
   7   6   7       11.08       13.74      0.96 o
   8   6   7        0.54       -0.37      0.75 o
 -13   7   7       37.34       52.41      4.52 o
 -12   7   7       15.90       15.17      2.00 o
 -11   7   7       13.41       11.98      1.75 o
 -10   7   7        6.43        4.79      1.34 o
  -9   7   7       11.03       16.79      1.41 o
  -8   7   7        2.18        4.23      1.19 o
  -7   7   7       78.33       83.12      1.82 o
  -6   7   7       23.68       22.48      1.08 o
  -5   7   7      113.72      111.26      1.78 o
  -4   7   7      141.64      136.87      2.10 o
  -3   7   7        6.84        5.12      0.64 o
  -2   7   7      101.98      103.17      1.66 o
  -1   7   7       29.95       34.40      1.32 o
   0   7   7        1.32        1.04      0.52 o
   1   7   7       28.26       24.86      0.94 o
   2   7   7       85.88       80.42      1.64 o
   3   7   7      110.28      106.62      1.95 o
   4   7   7       10.56        8.06      0.69 o
   5   7   7        3.16        4.09      0.67 o
   6   7   7        9.24        7.07      0.78 o
   7   7   7        6.51        7.26      0.85 o
   8   7   7       16.05       20.05      1.49 o
 -12   8   7        0.49        0.58      2.20 o
 -11   8   7        2.86        0.81      2.09 o
 -10   8   7        0.00        1.97      1.74 o
  -9   8   7        1.36        3.18      1.05 o
  -8   8   7       85.47       87.11      2.29 o
  -7   8   7      223.60      212.91      4.15 o
  -6   8   7      211.17      205.16      2.89 o
  -5   8   7       29.55       26.65      1.30 o
  -4   8   7        0.39       -0.56      0.56 o
  -3   8   7        8.90       10.56      0.75 o
  -2   8   7        5.71        5.64      0.65 o
  -1   8   7        6.62        2.43      0.59 o
   0   8   7        7.73        7.87      0.71 o
   1   8   7      136.04      143.91      2.08 o
   2   8   7        2.53        1.91      0.61 o
   3   8   7       65.24       59.26      1.47 o
   4   8   7        7.31        7.33      0.69 o
   5   8   7        0.77        0.63      0.57 o
   6   8   7        4.26        2.31      0.94 o
   7   8   7        0.43       -0.14      0.70 o
   8   8   7        3.61        1.78      1.23 o
 -12   9   7        2.27        2.09      2.32 o
 -11   9   7        0.54        2.55      2.09 o
 -10   9   7       11.23       12.52      2.55 o
  -9   9   7        0.49       -0.06      2.49 o
  -8   9   7        0.04       -0.24      1.69 o
  -7   9   7       43.18       46.86      2.21 o
  -6   9   7      112.30      123.88      2.75 o
  -5   9   7       58.87       61.18      1.63 o
  -4   9   7      356.46      338.97      4.01 o
  -3   9   7      167.59      170.12      2.62 o
  -2   9   7       61.68       73.39      1.85 o
  -1   9   7       27.63       24.55      1.46 o
   0   9   7        0.08        0.57      0.67 o
   1   9   7       92.31       84.06      1.93 o
   2   9   7        9.58       10.20      0.91 o
   3   9   7       83.33       76.62      1.95 o
   4   9   7        9.28        7.82      1.31 o
   5   9   7       28.63       27.29      1.35 o
   6   9   7        1.21        2.18      1.26 o
   7   9   7        1.01        1.45      0.89 o
 -11  10   7        2.05       -1.51      1.74 o
 -10  10   7        2.01        0.12      1.86 o
  -9  10   7        2.90        2.80      1.53 o
  -8  10   7       18.71       19.62      2.00 o
  -7  10   7        1.64        1.76      1.11 o
  -6  10   7       67.33       74.23      2.24 o
  -5  10   7       89.41       93.46      3.08 o
  -4  10   7        1.02        1.04      0.73 o
  -3  10   7       19.60       17.35      1.04 o
  -2  10   7       13.55       17.41      1.26 o
  -1  10   7        2.05        1.75      0.73 o
   0  10   7       13.25       11.59      1.12 o
   1  10   7        9.88       10.77      0.92 o
   2  10   7       17.40       15.31      1.08 o
   3  10   7        3.23        3.35      0.81 o
   4  10   7        0.05        0.35      0.71 o
   5  10   7        9.94       10.56      0.99 o
   6  10   7        0.11       -0.28      1.19 o
   7  10   7        9.47       13.74      2.01 o
 -11  11   7        0.03       -1.86      1.86 o
 -10  11   7        0.70        1.74      2.09 o
  -9  11   7        3.57        4.16      1.62 o
  -8  11   7        0.30       -0.19      1.31 o
  -7  11   7        0.35        0.00      1.04 o
  -6  11   7        0.16        0.93      1.17 o
  -5  11   7       27.39       23.10      1.42 o
  -4  11   7       71.22       75.76      1.95 o
  -3  11   7       18.18       17.05      1.12 o
  -2  11   7      100.45       96.69      2.35 o
  -1  11   7       10.23       12.41      0.98 o
   0  11   7        1.74        2.17      0.84 o
   1  11   7        0.02        0.42      0.98 o
   2  11   7        6.63        4.93      1.12 o
   3  11   7       10.14        8.68      1.00 o
   4  11   7       46.27       53.78      1.65 o
   5  11   7        0.97        0.51      0.69 o
   6  11   7        2.47        1.46      1.66 o
 -11  12   7        0.50       -1.04      2.20 o
 -10  12   7        2.17       -0.59      1.59 o
  -9  12   7        0.00       -1.39      1.39 o
  -8  12   7       11.83        9.86      1.84 o
  -7  12   7        2.19        1.51      1.97 o
  -6  12   7        0.09       -1.26      1.26 o
  -5  12   7        8.23        8.76      1.16 o
  -4  12   7        4.83        5.65      0.91 o
  -3  12   7       20.09       23.51      1.26 o
  -2  12   7       22.16       21.82      1.64 o
  -1  12   7       35.96       30.60      1.48 o
   0  12   7      101.42       99.54      2.10 o
   1  12   7       22.07       21.03      1.16 o
   2  12   7        4.88        3.68      1.10 o
   3  12   7        3.82        4.61      0.98 o
   4  12   7        1.56        0.28      1.18 o
   5  12   7        6.03        9.10      1.74 o
   6  12   7        0.15       -0.21      1.86 o
 -10  13   7        3.53        1.68      1.80 o
  -9  13   7        4.47        1.29      2.03 o
  -8  13   7        0.70        1.48      1.62 o
  -7  13   7        2.26        0.98      2.84 o
  -6  13   7       34.12       39.50      2.64 o
  -5  13   7      112.70      123.30      4.23 o
  -4  13   7        0.17       -0.80      0.80 o
  -3  13   7        1.13       -0.85      0.85 o
  -2  13   7       10.36        8.07      1.00 o
  -1  13   7       29.94       29.09      1.40 o
   0  13   7        0.02        0.04      0.76 o
   1  13   7        2.75        3.12      0.82 o
   2  13   7        2.69        2.48      0.78 o
   3  13   7        0.43       -0.31      0.68 o
   4  13   7        0.92        0.65      1.11 o
   5  13   7        7.56        7.31      1.42 o
  -9  14   7       12.72       15.35      2.31 o
  -8  14   7        8.40       10.08      2.00 o
  -7  14   7        0.63       -1.47      1.47 o
  -6  14   7        9.18        8.18      1.84 o
  -5  14   7        9.59       11.47      2.09 o
  -4  14   7        0.89       -0.87      1.08 o
  -3  14   7        0.80        1.02      0.99 o
  -2  14   7       11.24       13.38      1.39 o
  -1  14   7       27.72       26.41      1.39 o
   0  14   7        1.21        0.28      0.80 o
   1  14   7       12.17       13.48      1.41 o
   2  14   7        1.57        0.67      1.42 o
   3  14   7       15.13       15.98      1.87 o
   4  14   7        8.17       10.16      1.72 o
   5  14   7        0.17       -1.13      1.39 o
  -9  15   7        0.34       -2.09      2.90 o
  -8  15   7        4.41        6.03      3.48 o
  -7  15   7        8.82       11.25      3.36 o
  -6  15   7       14.36       16.35      3.48 o
  -5  15   7        1.07       -1.51      2.43 o
  -4  15   7        1.32        3.36      2.90 o
  -3  15   7        7.58        9.03      1.58 o
  -2  15   7       12.30       12.20      1.66 o
  -1  15   7        4.65        3.20      1.43 o
   0  15   7        4.05        4.84      1.47 o
   1  15   7        2.37       -0.30      1.26 o
   2  15   7        0.00        0.46      1.31 o
   3  15   7        0.31       -1.17      1.39 o
   4  15   7        1.60        0.49      1.45 o
  -8  16   7        0.22       -2.55      3.13 o
  -7  16   7        7.86       14.03      4.06 o
  -6  16   7       42.68       43.94      4.87 o
  -5  16   7       10.24        9.85      3.59 o
  -4  16   7        0.54        0.58      2.67 o
  -3  16   7        0.68        0.03      1.63 o
  -2  16   7        2.09        0.68      1.36 o
  -1  16   7       26.81       27.62      2.12 o
   0  16   7        1.49        3.45      1.47 o
   1  16   7        0.90        0.98      1.42 o
   2  16   7        0.19       -1.43      1.43 o
   3  16   7        0.01       -1.25      1.95 o
  -6  17   7        6.91        9.16      3.71 o
  -5  17   7        0.11       -2.20      3.25 o
  -4  17   7        0.06        4.99      3.36 o
  -3  17   7        5.69        5.16      1.97 o
  -2  17   7        0.24        0.74      3.01 o
  -1  17   7        0.17       -0.01      1.81 o
   0  17   7        0.27       -1.30      1.30 o
   1  17   7        1.17       -0.13      1.45 o
  -4  18   7        0.27        2.09      3.01 o
  -3  18   7        3.80        5.68      3.36 o
  -2  18   7        0.02       -0.61      1.84 o
  -1  18   7        1.44        0.17      1.92 o
 -12   0   8        6.36       13.91      2.67 o
 -10   0   8       43.73       49.51      3.71 o
  -8   0   8      204.35      203.67      7.07 o
  -6   0   8        0.00       -0.17      0.78 o
  -4   0   8        9.93       10.61      1.04 o
  -2   0   8       11.85       12.12      1.38 o
   0   0   8        1.56        1.21      0.83 o
   2   0   8      601.50      580.09     13.18 o
   4   0   8       11.03       16.36      1.42 o
   6   0   8      128.62      148.69      3.32 o
   8   0   8        5.86        3.98      1.56 o
 -13   1   8        0.02       -0.06      1.31 o
 -12   1   8        0.01        1.22      1.86 o
 -11   1   8       18.43       19.36      2.84 o
 -10   1   8        0.25       -0.75      1.07 o
  -9   1   8       22.63       23.60      1.89 o
  -8   1   8       25.97       33.18      1.91 o
  -7   1   8       13.00       11.83      1.28 o
  -6   1   8      563.02      546.46      5.15 o
  -5   1   8      410.57      398.97      4.06 o
  -4   1   8      532.48      525.37      4.97 o
  -3   1   8        1.31        0.21      0.48 o
  -2   1   8        3.97        6.70      0.62 o
  -1   1   8        5.27        5.55      0.60 o
   0   1   8      224.11      217.96      2.81 o
   1   1   8      331.93      325.28      3.70 o
   2   1   8      567.43      556.08      5.53 o
   3   1   8        5.37        4.17      0.74 o
   4   1   8        2.17        1.71      0.68 o
   5   1   8       16.85       17.22      0.92 o
   6   1   8       38.92       44.00      1.76 o
   7   1   8        0.35        0.04      0.73 o
   8   1   8       11.97       14.66      1.31 o
 -13   2   8        0.68        0.52      1.56 o
 -12   2   8        9.71       12.13      3.13 o
 -11   2   8        6.43       10.40      1.68 o
 -10   2   8       30.49       26.32      2.05 o
  -9   2   8       29.15       28.42      5.22 o
  -8   2   8        0.15        0.02      0.99 o
  -7   2   8      143.82      132.89      2.43 o
  -6   2   8      156.47      156.28      2.16 o
  -5   2   8        0.11       -0.36      0.52 o
  -4   2   8       68.94       66.26      1.38 o
  -3   2   8       42.07       44.80      1.13 o
  -2   2   8       15.43       15.79      0.77 o
  -1   2   8        0.02        0.32      0.46 o
   0   2   8      247.44      247.15      2.88 o
   1   2   8        0.21       -0.78      0.78 o
   2   2   8       24.35       19.84      1.18 o
   3   2   8       18.60       15.60      0.97 o
   4   2   8        1.43        0.60      0.65 o
   5   2   8        6.77        7.06      0.89 o
   6   2   8       37.04       42.05      1.32 o
   7   2   8       31.37       34.88      1.30 o
   8   2   8        5.09        4.04      0.96 o
 -13   3   8        3.18        1.56      2.61 o
 -12   3   8        4.40        5.35      1.60 o
 -11   3   8        6.12        6.45      2.32 o
 -10   3   8        0.53       -0.81      0.98 o
  -9   3   8        2.33       -0.14      2.72 o
  -8   3   8       75.60       69.20      2.17 o
  -7   3   8      165.02      161.70      2.49 o
  -6   3   8       60.50       56.95      1.45 o
  -5   3   8      552.38      520.74      4.77 o
  -4   3   8       51.88       54.23      1.28 o
  -3   3   8      140.08      142.54      2.00 o
  -2   3   8       40.28       34.23      1.12 o
  -1   3   8        0.24        0.27      0.61 o
   0   3   8       49.98       40.31      1.17 o
   1   3   8        2.25        3.13      0.64 o
   2   3   8       23.69       26.79      1.36 o
   3   3   8      274.72      273.25      3.45 o
   4   3   8       30.67       26.40      1.18 o
   5   3   8       12.49       13.06      0.91 o
   6   3   8        5.37        4.91      0.76 o
   7   3   8       11.93       14.06      1.25 o
   8   3   8        1.56        1.94      0.92 o
 -13   4   8       17.67       15.07      2.90 o
 -12   4   8        0.15        0.27      1.35 o
 -11   4   8        0.62       -0.46      1.15 o
 -10   4   8        3.67        2.73      1.22 o
  -9   4   8       22.14       21.11      3.30 o
  -8   4   8        1.16        0.44      0.63 o
  -7   4   8        7.74        5.43      0.76 o
  -6   4   8        0.51        0.84      0.61 o
  -5   4   8       73.46       72.06      1.85 o
  -4   4   8      249.20      238.72      2.78 o
  -3   4   8        7.14        9.59      0.67 o
  -2   4   8       41.78       44.27      1.17 o
  -1   4   8       52.64       50.09      1.23 o
   0   4   8       13.88       14.58      0.80 o
   1   4   8      201.45      193.73      2.53 o
   2   4   8      131.55      126.74      2.17 o
   3   4   8       45.72       41.41      1.37 o
   4   4   8        4.33        4.66      0.77 o
   5   4   8       13.46       14.48      0.93 o
   6   4   8        2.92        3.04      0.72 o
   7   4   8       26.95       27.30      1.19 o
   8   4   8       12.64       17.73      1.26 o
 -13   5   8        0.37       -0.70      1.97 o
 -12   5   8        6.30        6.98      2.38 o
 -11   5   8        6.93        5.46      1.47 o
 -10   5   8        4.96        3.56      1.27 o
  -9   5   8       14.83       13.71      1.63 o
  -8   5   8       13.07       12.67      0.99 o
  -7   5   8      131.44      125.53      2.21 o
  -6   5   8       45.37       42.28      1.36 o
  -5   5   8      645.60      625.01      5.99 o
  -4   5   8       59.61       60.96      1.36 o
  -3   5   8       31.74       30.77      1.03 o
  -2   5   8        6.87        6.47      0.62 o
  -1   5   8       41.93       28.99      1.00 o
   0   5   8        0.01        0.48      0.80 o
   1   5   8      148.54      144.02      2.14 o
   2   5   8        1.55        0.25      0.61 o
   3   5   8        5.07        3.81      0.81 o
   4   5   8        5.12        3.56      0.74 o
   5   5   8        8.37        9.20      0.84 o
   6   5   8        0.33        1.48      0.80 o
   7   5   8        6.25        5.17      0.81 o
 -13   6   8        0.00        2.55      2.32 o
 -12   6   8       24.81       33.03      2.78 o
 -11   6   8       10.18       10.95      2.09 o
 -10   6   8       36.41       38.66      2.41 o
  -9   6   8        5.54        5.01      1.34 o
  -8   6   8        0.36       -0.55      0.69 o
  -7   6   8       47.08       45.96      1.68 o
  -6   6   8        0.64        0.99      0.75 o
  -5   6   8      214.34      218.25      2.88 o
  -4   6   8        7.84        5.39      0.72 o
  -3   6   8        0.13       -0.01      0.50 o
  -2   6   8        2.50        1.73      0.54 o
  -1   6   8        3.54        5.15      0.63 o
   0   6   8       33.26       33.58      1.26 o
   1   6   8        0.44        0.69      0.55 o
   2   6   8       48.80       54.12      1.48 o
   3   6   8       16.02       16.63      1.05 o
   4   6   8        7.37        8.95      0.86 o
   5   6   8       13.05       12.67      0.89 o
   6   6   8       17.56       15.32      1.00 o
   7   6   8        1.23        2.80      0.82 o
 -12   7   8        5.06        4.99      2.55 o
 -11   7   8       24.79       21.72      2.03 o
 -10   7   8        6.49        8.66      1.53 o
  -9   7   8       31.34       38.38      2.36 o
  -8   7   8        6.12        5.48      0.89 o
  -7   7   8        9.40        9.48      0.93 o
  -6   7   8      168.66      165.91      2.76 o
  -5   7   8       41.85       46.30      1.28 o
  -4   7   8      140.94      142.31      2.27 o
  -3   7   8      187.30      190.11      2.67 o
  -2   7   8        5.52        5.85      0.73 o
  -1   7   8       18.23       16.98      0.86 o
   0   7   8        3.47        6.54      0.69 o
   1   7   8      275.31      249.19      4.32 o
   2   7   8      128.01      110.64      2.05 o
   3   7   8        1.78        1.76      0.81 o
   4   7   8        1.45        1.32      0.68 o
   5   7   8        0.00       -0.39      0.62 o
   6   7   8        1.48        1.58      0.70 o
   7   7   8        6.87       10.00      1.01 o
 -12   8   8        0.05        1.16      2.32 o
 -11   8   8        1.23       -1.74      1.86 o
 -10   8   8        0.00        0.00      1.97 o
  -9   8   8       20.57       18.05      2.01 o
  -8   8   8        0.02       -0.78      0.95 o
  -7   8   8        1.69        0.89      0.87 o
  -6   8   8        3.31        1.79      0.92 o
  -5   8   8        1.79       -0.14      0.67 o
  -4   8   8       36.89       31.43      1.98 o
  -3   8   8       47.90       48.38      1.42 o
  -2   8   8       28.30       32.09      1.19 o
  -1   8   8       21.89       19.70      0.98 o
   0   8   8       33.30       35.11      1.45 o
   1   8   8       71.03       62.93      1.57 o
   2   8   8       77.11       83.00      1.80 o
   3   8   8        7.06        7.93      0.85 o
   4   8   8       10.67       11.12      1.00 o
   5   8   8        0.00        0.40      0.71 o
   6   8   8        3.22        2.86      0.99 o
   7   8   8        4.33        6.58      1.24 o
 -11   9   8        3.32        2.32      2.32 o
 -10   9   8        0.25        0.35      1.86 o
  -9   9   8        9.36        9.37      3.30 o
  -8   9   8        0.05        0.45      1.15 o
  -7   9   8        1.25        0.80      0.87 o
  -6   9   8        5.36        3.17      1.26 o
  -5   9   8       72.63       70.90      2.56 o
  -4   9   8       75.79       76.68      1.92 o
  -3   9   8        8.48        7.30      0.91 o
  -2   9   8        6.94        3.77      0.85 o
  -1   9   8       55.54       47.01      1.63 o
   0   9   8       49.42       46.33      1.60 o
   1   9   8        2.73        1.32      0.79 o
   2   9   8        2.36        1.98      0.85 o
   3   9   8        5.08        3.97      0.89 o
   4   9   8        0.86       -0.78      1.00 o
   5   9   8        2.28        3.05      0.90 o
   6   9   8        6.49        8.85      1.11 o
 -11  10   8        0.94        0.93      2.32 o
 -10  10   8        0.21       -1.74      1.74 o
  -9  10   8       11.57       13.20      1.91 o
  -8  10   8        2.57        2.19      1.15 o
  -7  10   8        1.62       -0.32      0.90 o
  -6  10   8        0.05       -0.15      0.83 o
  -5  10   8       37.05       33.26      1.66 o
  -4  10   8        4.32        7.35      0.94 o
  -3  10   8       22.28       19.73      1.17 o
  -2  10   8       50.17       53.30      1.78 o
  -1  10   8       42.36       41.37      1.59 o
   0  10   8       32.81       38.52      2.68 o
   1  10   8       29.53       36.38      1.57 o
   2  10   8       18.22       14.92      1.61 o
   3  10   8       11.86       10.90      1.06 o
   4  10   8        5.51        3.72      1.44 o
   5  10   8        1.31        1.83      0.81 o
   6  10   8        0.64       -0.85      0.85 o
 -11  11   8        1.05       -1.74      1.74 o
 -10  11   8        1.15        2.32      2.09 o
  -9  11   8        2.13        3.61      1.91 o
  -8  11   8        1.14       -0.84      1.16 o
  -7  11   8       23.20       24.46      1.82 o
  -6  11   8        9.83        9.55      1.20 o
  -5  11   8       36.55       35.81      1.70 o
  -4  11   8        5.03        5.98      0.94 o
  -3  11   8       89.67       82.46      2.10 o
  -2  11   8        0.45       -0.07      0.77 o
  -1  11   8        8.05        9.91      1.62 o
   0  11   8       80.02       72.51      2.01 o
   1  11   8        1.71       -0.05      0.81 o
   2  11   8        2.63        1.35      0.84 o
   3  11   8        1.04        0.33      1.15 o
   4  11   8        3.21        5.81      1.02 o
   5  11   8        3.93        3.11      0.95 o
 -10  12   8        0.62       -1.16      1.97 o
  -9  12   8        0.29       -1.62      1.62 o
  -8  12   8        0.63        0.57      1.42 o
  -7  12   8        0.12       -0.04      1.27 o
  -6  12   8        1.71        1.05      1.01 o
  -5  12   8       23.78       26.56      1.63 o
  -4  12   8       51.86       51.69      1.93 o
  -3  12   8        9.42       12.13      1.10 o
  -2  12   8        8.13        9.80      1.01 o
  -1  12   8       19.21       18.07      1.20 o
   0  12   8        1.09        1.15      0.82 o
   1  12   8        0.95       -0.10      0.86 o
   2  12   8        1.61        1.89      0.90 o
   3  12   8       38.25       43.33      2.18 o
   4  12   8       11.33       14.75      1.15 o
   5  12   8        0.34        0.26      1.43 o
 -10  13   8        0.11       -1.01      1.49 o
  -9  13   8        1.37       -1.31      1.31 o
  -8  13   8        0.40       -1.74      1.74 o
  -7  13   8        0.13       -0.75      1.46 o
  -6  13   8        0.05        0.70      1.18 o
  -5  13   8       33.43       43.43      3.16 o
  -4  13   8       20.52       19.66      1.30 o
  -3  13   8        7.95       10.11      1.07 o
  -2  13   8        3.28        2.52      0.88 o
  -1  13   8        0.41        0.26      0.84 o
   0  13   8        3.70        2.40      0.91 o
   1  13   8        7.68        8.58      1.04 o
   2  13   8        0.76        3.41      0.91 o
   3  13   8       17.53       22.25      1.96 o
   4  13   8        4.70        3.92      1.55 o
  -9  14   8        0.43       -1.63      1.63 o
  -8  14   8        0.14       -1.20      1.63 o
  -7  14   8        1.50        0.66      3.54 o
  -6  14   8        0.28       -1.54      1.54 o
  -5  14   8        0.11       -0.87      3.54 o
  -4  14   8        0.45       -0.43      1.07 o
  -3  14   8       40.42       44.29      2.11 o
  -2  14   8       10.70       12.79      1.19 o
  -1  14   8       17.85       16.72      1.28 o
   0  14   8        0.11       -0.11      0.99 o
   1  14   8        0.60       -0.13      0.88 o
   2  14   8       26.08       30.10      1.50 o
   3  14   8        3.16        3.92      1.37 o
  -8  15   8        0.10       -2.90      2.90 o
  -7  15   8        0.00        3.01      3.36 o
  -6  15   8       20.65       26.09      4.29 o
  -5  15   8       13.69       13.33      3.48 o
  -4  15   8       18.01       21.15      2.64 o
  -3  15   8        4.29        4.18      1.41 o
  -2  15   8        6.45        4.91      1.45 o
  -1  15   8        9.66       11.42      1.73 o
   0  15   8        2.72        1.24      1.44 o
   1  15   8        2.46        2.65      1.56 o
   2  15   8        5.66        9.23      1.78 o
  -7  16   8        0.08       -2.55      2.55 o
  -6  16   8        2.50        4.52      3.36 o
  -5  16   8        7.28        9.04      3.71 o
  -4  16   8        4.26        1.39      3.25 o
  -3  16   8        0.64       -0.41      1.34 o
  -2  16   8        9.70        8.55      1.63 o
  -1  16   8        1.68        1.50      1.44 o
   0  16   8        5.16        4.40      1.63 o
   1  16   8        0.14       -1.66      1.79 o
  -5  17   8        2.29       -0.70      3.13 o
  -4  17   8        7.34        4.06      3.13 o
  -3  17   8        1.16       -2.43      2.55 o
  -2  17   8        0.61        0.66      1.49 o
  -1  17   8        0.04       -0.84      2.47 o
 -13   0   9        5.41        5.91      2.43 o
 -11   0   9        0.85        2.32      1.86 o
  -9   0   9       24.61       30.96      3.01 o
  -7   0   9       60.38       70.94      2.72 o
  -5   0   9       19.77       20.21      1.41 o
  -3   0   9        6.40        3.54      0.87 o
  -1   0   9      273.02      256.45      7.21 o
   1   0   9       12.54        9.36      1.56 o
   3   0   9        8.78        9.57      1.26 o
   5   0   9       56.25       63.52      4.62 o
   7   0   9        1.39        2.51      1.55 o
 -13   1   9        5.21        3.71      2.32 o
 -12   1   9        0.43        0.38      1.27 o
 -11   1   9        2.15        3.77      1.35 o
 -10   1   9        3.28        2.67      1.35 o
  -9   1   9       13.31       13.57      1.64 o
  -8   1   9      107.62      111.81      4.12 o
  -7   1   9      261.89      254.16      4.22 o
  -6   1   9      276.88      270.31      3.25 o
  -5   1   9      279.07      278.78      3.30 o
  -4   1   9        5.27        4.33      0.67 o
  -3   1   9       35.46       32.76      1.15 o
  -2   1   9      492.37      474.66      4.81 o
  -1   1   9        4.05        4.76      0.70 o
   0   1   9       54.90       51.80      1.44 o
   1   1   9       25.16       25.46      1.06 o
   2   1   9       14.49       15.31      0.96 o
   3   1   9        0.05        0.40      0.64 o
   4   1   9        4.47        1.49      0.75 o
   5   1   9        7.28        9.54      1.02 o
   6   1   9        0.30        0.38      0.86 o
   7   1   9       39.76       47.71      2.38 o
 -13   2   9        5.30        4.64      2.43 o
 -12   2   9        2.36        0.83      2.72 o
 -11   2   9        0.05        0.58      1.80 o
 -10   2   9        6.21        5.59      1.39 o
  -9   2   9        0.27       -0.29      1.15 o
  -8   2   9        1.15        1.20      1.19 o
  -7   2   9        0.76        0.64      0.71 o
  -6   2   9       44.20       49.36      1.54 o
  -5   2   9       16.09       13.07      0.81 o
  -4   2   9       81.04       76.57      1.58 o
  -3   2   9       70.09       71.79      1.51 o
  -2   2   9       73.05       67.07      1.50 o
  -1   2   9       32.26       30.16      1.07 o
   0   2   9        0.02        0.24      0.59 o
   1   2   9        0.38        0.00      0.60 o
   2   2   9       39.66       41.32      1.41 o
   3   2   9        0.02        0.64      0.96 o
   4   2   9       25.42       29.65      1.29 o
   5   2   9        0.68       -0.24      0.76 o
   6   2   9       24.76       32.40      1.48 o
   7   2   9        0.19        0.97      0.99 o
 -13   3   9        5.50        4.29      2.32 o
 -12   3   9        0.11       -0.60      1.35 o
 -11   3   9        1.97        1.12      1.68 o
 -10   3   9        1.74        0.98      1.86 o
  -9   3   9        0.40        0.15      1.10 o
  -8   3   9      100.84       90.54      3.28 o
  -7   3   9       50.05       48.83      2.04 o
  -6   3   9      368.22      341.16      4.74 o
  -5   3   9      120.84      115.38      1.92 o
  -4   3   9      106.96      101.41      1.78 o
  -3   3   9       37.37       38.20      1.20 o
  -2   3   9       41.35       48.11      1.31 o
  -1   3   9       62.51       53.32      1.38 o
   0   3   9       39.46       36.81      1.20 o
   1   3   9       76.62       77.27      1.75 o
   2   3   9       38.64       38.28      1.89 o
   3   3   9       70.42       69.41      1.76 o
   4   3   9       18.10       20.32      1.15 o
   5   3   9        4.09        4.72      0.87 o
   6   3   9        7.55        9.78      1.09 o
   7   3   9        2.43        2.09      0.93 o
 -13   4   9        0.91        3.36      2.43 o
 -12   4   9        3.08        2.71      2.38 o
 -11   4   9        0.26       -0.57      1.19 o
 -10   4   9        5.72        5.60      3.77 o
  -9   4   9        0.47        2.07      1.14 o
  -8   4   9       29.68       35.00      1.39 o
  -7   4   9       58.63       55.15      1.82 o
  -6   4   9        7.86        5.97      0.77 o
  -5   4   9       12.89       11.72      0.86 o
  -4   4   9       10.68        9.00      0.81 o
  -3   4   9        7.72        7.95      0.71 o
  -2   4   9       29.54       24.32      0.98 o
  -1   4   9       75.64       70.14      1.53 o
   0   4   9        6.41        6.34      0.71 o
   1   4   9        2.68        3.03      0.71 o
   2   4   9       28.85       30.24      1.23 o
   3   4   9        0.06       -0.40      0.64 o
   4   4   9        3.43        6.61      0.89 o
   5   4   9        0.75       -0.10      0.76 o
   6   4   9        1.98        1.31      0.89 o
   7   4   9        1.11        0.49      0.89 o
 -12   5   9        1.61       -0.70      1.39 o
 -11   5   9       16.66       21.52      2.16 o
 -10   5   9        0.92        0.30      1.17 o
  -9   5   9        5.66        6.94      1.68 o
  -8   5   9      114.55      112.31      2.32 o
  -7   5   9        7.48        7.14      0.88 o
  -6   5   9      393.49      403.27      5.38 o
  -5   5   9        2.26        2.28      0.68 o
  -4   5   9      111.77      107.64      2.16 o
  -3   5   9        1.60        0.10      0.55 o
  -2   5   9       51.97       53.89      1.44 o
  -1   5   9       10.44        6.58      0.71 o
   0   5   9       68.66       70.17      1.58 o
   1   5   9        1.39       -0.15      0.61 o
   2   5   9       27.59       34.97      1.30 o
   3   5   9        6.50        7.58      0.90 o
   4   5   9        0.14       -0.37      0.68 o
   5   5   9        0.23        1.53      0.81 o
   6   5   9       19.33       23.86      1.34 o
 -12   6   9        0.25        0.61      1.57 o
 -11   6   9        0.13        0.36      1.22 o
 -10   6   9        5.76        2.63      2.14 o
  -9   6   9        6.05        5.95      1.36 o
  -8   6   9       20.37       20.14      1.43 o
  -7   6   9       33.54       37.41      1.46 o
  -6   6   9        4.88        4.48      0.90 o
  -5   6   9        0.45        0.38      0.62 o
  -4   6   9       34.38       31.04      1.18 o
  -3   6   9        0.00        0.12      0.61 o
  -2   6   9       20.07       18.79      1.31 o
  -1   6   9       31.29       29.68      1.12 o
   0   6   9        4.11        2.45      0.65 o
   1   6   9      102.49      101.88      2.03 o
   2   6   9        0.06       -0.62      0.62 o
   3   6   9        0.15       -0.07      0.69 o
   4   6   9        4.95        2.27      0.79 o
   5   6   9       19.37       16.63      1.15 o
   6   6   9        0.35        0.82      0.87 o
 -11   7   9        0.00       -1.51      2.09 o
 -10   7   9       15.79       19.59      3.13 o
  -9   7   9       33.74       35.38      2.36 o
  -8   7   9       18.95       20.35      1.21 o
  -7   7   9      108.23      109.31      2.31 o
  -6   7   9        2.07        3.51      0.83 o
  -5   7   9       27.30       25.92      1.33 o
  -4   7   9        0.07       -0.58      0.58 o
  -3   7   9       15.07       20.02      1.01 o
  -2   7   9       27.80       29.82      1.18 o
  -1   7   9       12.56       12.02      0.91 o
   0   7   9        0.34        1.94      0.67 o
   1   7   9       14.66       12.48      0.94 o
   2   7   9      108.37      108.46      2.14 o
   3   7   9        0.62        1.75      0.72 o
   4   7   9        4.71        3.10      0.83 o
   5   7   9        7.05        8.22      0.99 o
   6   7   9        0.22        0.28      0.98 o
 -11   8   9        9.06       11.59      2.90 o
 -10   8   9        0.54        0.35      1.97 o
  -9   8   9       27.65       23.19      3.01 o
  -8   8   9       15.90       14.55      2.41 o
  -7   8   9        0.01       -0.84      0.84 o
  -6   8   9       17.42       17.61      1.35 o
  -5   8   9        0.53        0.47      0.70 o
  -4   8   9        0.95        0.91      0.77 o
  -3   8   9       34.81       34.06      1.62 o
  -2   8   9       19.64       19.84      1.54 o
  -1   8   9       96.83       95.75      3.83 o
   0   8   9       15.13       12.15      1.07 o
   1   8   9       22.95       24.32      1.40 o
   2   8   9        0.23       -0.58      0.84 o
   3   8   9       44.82       44.20      1.81 o
   4   8   9        0.26       -0.54      0.88 o
   5   8   9        3.37        4.45      1.08 o
   6   8   9        8.68       10.90      3.25 o
 -11   9   9        0.57       -1.86      1.97 o
 -10   9   9        0.13       -1.86      1.86 o
  -9   9   9       40.43       39.79      6.84 o
  -8   9   9        0.87       -0.22      0.99 o
  -7   9   9        0.26        0.53      0.97 o
  -6   9   9        0.02       -0.83      0.83 o
  -5   9   9       15.45       13.72      1.54 o
  -4   9   9        4.64        5.73      0.86 o
  -3   9   9        0.18        0.90      0.81 o
  -2   9   9       65.03       58.56      1.99 o
  -1   9   9       21.53       28.07      1.39 o
   0   9   9        5.94        4.24      0.97 o
   1   9   9        9.89       11.83      1.66 o
   2   9   9       54.47       55.19      2.28 o
   3   9   9        0.56       -0.10      0.85 o
   4   9   9        0.14        0.47      0.91 o
   5   9   9        2.87        4.03      1.12 o
 -10  10   9        1.54       -0.81      1.97 o
  -9  10   9        2.36        1.87      1.40 o
  -8  10   9       31.61       26.02      1.95 o
  -7  10   9        2.18        0.56      1.02 o
  -6  10   9        0.61       -0.21      1.71 o
  -5  10   9        1.80        0.42      0.91 o
  -4  10   9       13.70       13.19      1.08 o
  -3  10   9        6.59        7.11      1.04 o
  -2  10   9       21.36       18.48      1.30 o
  -1  10   9        1.51       -0.75      0.83 o
   0  10   9        8.69        6.93      1.26 o
   1  10   9        0.80       -0.84      0.84 o
   2  10   9       10.73       10.63      1.20 o
   3  10   9       22.12       28.08      1.58 o
   4  10   9        8.71        8.70      1.69 o
   5  10   9        1.06        1.49      1.08 o
 -10  11   9        0.01        0.00      2.09 o
  -9  11   9        2.43        1.78      1.42 o
  -8  11   9        9.27       12.89      1.66 o
  -7  11   9        2.96        1.48      1.10 o
  -6  11   9        4.75        4.22      1.15 o
  -5  11   9        0.67        1.43      1.00 o
  -4  11   9        9.74       12.05      1.12 o
  -3  11   9       10.36       13.13      1.17 o
  -2  11   9        2.27        0.72      0.82 o
  -1  11   9       19.74       15.01      1.27 o
   0  11   9       24.75       23.16      1.43 o
   1  11   9       17.21       15.46      1.28 o
   2  11   9        0.22        0.22      0.87 o
   3  11   9       19.35       21.28      1.43 o
   4  11   9        2.59       -0.40      0.97 o
 -10  12   9        0.60        1.16      2.43 o
  -9  12   9        2.25        0.60      2.61 o
  -8  12   9        0.03       -1.31      1.49 o
  -7  12   9        0.32        1.54      1.38 o
  -6  12   9        1.30        1.21      1.07 o
  -5  12   9        1.73        2.30      1.53 o
  -4  12   9       13.97       16.26      1.27 o
  -3  12   9        2.90        4.84      0.98 o
  -2  12   9        0.98        1.23      0.86 o
  -1  12   9        0.00        0.34      0.79 o
   0  12   9        0.83       -0.54      0.89 o
   1  12   9        2.86        2.11      0.97 o
   2  12   9       15.88       18.64      1.37 o
   3  12   9        0.00        0.72      0.99 o
   4  12   9        1.78        3.94      2.67 o
  -9  13   9        0.12       -0.26      1.73 o
  -8  13   9        4.70        3.69      2.55 o
  -7  13   9        7.78        7.66      1.60 o
  -6  13   9       15.58       15.79      1.64 o
  -5  13   9       23.03       23.48      1.77 o
  -4  13   9       14.97       23.10      1.67 o
  -3  13   9        8.31        6.52      1.06 o
  -2  13   9        0.02       -0.80      0.80 o
  -1  13   9        4.63        2.98      1.00 o
   0  13   9        0.18        1.14      0.92 o
   1  13   9       16.90       21.32      1.37 o
   2  13   9       15.76       17.80      1.42 o
   3  13   9       32.58       44.34      1.90 o
  -8  14   9        1.29        2.47      1.91 o
  -7  14   9        1.19        2.43      1.86 o
  -6  14   9        4.40        4.28      1.56 o
  -5  14   9        0.12        0.35      1.19 o
  -4  14   9        0.09        0.20      1.15 o
  -3  14   9        0.78        1.26      0.98 o
  -2  14   9       15.91       17.18      1.33 o
  -1  14   9        0.31       -0.26      0.93 o
   0  14   9        0.47        0.16      0.92 o
   1  14   9        0.54        0.99      0.99 o
   2  14   9        6.58        7.09      1.18 o
  -7  15   9        5.33        6.61      3.59 o
  -6  15   9        9.54       14.03      3.71 o
  -5  15   9        0.19       -0.23      3.25 o
  -4  15   9        1.83        4.48      2.13 o
  -3  15   9        0.19       -0.51      1.92 o
  -2  15   9       12.49       17.74      1.56 o
  -1  15   9        0.61        0.86      1.09 o
   0  15   9        0.03       -1.01      1.01 o
   1  15   9        3.68        4.52      1.74 o
  -5  16   9        0.11       -3.13      3.13 o
  -4  16   9        0.45        1.60      3.88 o
  -3  16   9        0.12       -0.40      1.46 o
  -2  16   9        0.00       -1.33      1.33 o
  -1  16   9        5.52        5.17      1.65 o
 -12   0  10        0.00       -1.86      1.86 o
 -10   0  10       45.91       45.22      3.71 o
  -8   0  10        0.02        0.23      1.62 o
  -6   0  10       14.17       11.13      1.21 o
  -4   0  10       39.27       38.78      1.83 o
  -2   0  10       15.05       13.11      1.38 o
   0   0  10       30.31       31.66      1.79 o
   2   0  10       16.19       12.96      1.61 o
   4   0  10        3.44        4.14      1.30 o
   6   0  10        3.74        5.91      1.69 o
 -12   1  10        1.41        0.17      1.43 o
 -11   1  10        8.23        4.20      1.86 o
 -10   1  10        2.74        4.82      1.51 o
  -9   1  10       12.35       13.11      1.72 o
  -8   1  10        0.03        1.70      1.19 o
  -7   1  10        4.32        4.70      0.92 o
  -6   1  10        8.21        9.51      0.90 o
  -5   1  10       36.37       43.21      1.36 o
  -4   1  10       15.68       14.25      0.99 o
  -3   1  10       45.73       43.29      1.64 o
  -2   1  10      358.14      334.40      3.94 o
  -1   1  10      128.14      121.87      2.43 o
   0   1  10       70.44       64.22      1.63 o
   1   1  10        1.61        0.64      0.67 o
   2   1  10        0.03       -0.63      0.63 o
   3   1  10        6.32        7.07      1.17 o
   4   1  10        5.17        6.60      0.96 o
   5   1  10       11.06       13.26      1.17 o
   6   1  10        6.03        9.63      1.32 o
 -12   2  10        2.73        2.54      1.51 o
 -11   2  10        4.13        3.61      1.47 o
 -10   2  10        4.38        2.50      1.30 o
  -9   2  10        1.50       -0.01      1.19 o
  -8   2  10       24.57       26.16      2.09 o
  -7   2  10       38.86       40.03      1.64 o
  -6   2  10       11.82       13.46      1.10 o
  -5   2  10       23.71       24.18      1.06 o
  -4   2  10       98.18       95.26      1.81 o
  -3   2  10       24.28       22.00      1.25 o
  -2   2  10       29.60       33.07      1.19 o
  -1   2  10       22.27       20.35      1.23 o
   0   2  10      109.73      107.26      2.22 o
   1   2  10        1.29       -0.13      0.68 o
   2   2  10        3.06        4.39      0.80 o
   3   2  10        0.00       -0.68      0.68 o
   4   2  10       10.20       11.18      1.05 o
   5   2  10        0.90        1.56      0.88 o
   6   2  10       10.19       12.67      1.39 o
 -12   3  10        3.48        2.11      1.58 o
 -11   3  10        0.86        0.09      1.34 o
 -10   3  10       11.66        9.40      1.63 o
  -9   3  10        4.16        2.94      1.25 o
  -8   3  10        8.32        8.94      1.53 o
  -7   3  10       31.39       28.82      1.45 o
  -6   3  10        1.17        1.28      0.67 o
  -5   3  10        4.59        4.33      0.77 o
  -4   3  10        0.26        0.57      0.61 o
  -3   3  10       60.82       56.02      1.44 o
  -2   3  10        1.61        0.79      0.63 o
  -1   3  10      101.66       90.76      1.87 o
   0   3  10       61.39       66.15      1.66 o
   1   3  10       42.91       39.85      1.43 o
   2   3  10        6.63        6.06      0.85 o
   3   3  10        1.96        2.02      0.79 o
   4   3  10        0.12        0.23      0.76 o
   5   3  10        3.89        3.45      0.96 o
 -12   4  10        0.07       -1.86      1.86 o
 -11   4  10       12.71       14.43      1.96 o
 -10   4  10        5.88        6.76      1.60 o
  -9   4  10        0.64       -0.71      2.14 o
  -8   4  10       13.46       14.83      1.99 o
  -7   4  10       30.03       29.51      1.46 o
  -6   4  10        2.69        2.97      0.76 o
  -5   4  10        4.52        4.67      0.79 o
  -4   4  10       12.86       11.87      0.87 o
  -3   4  10        3.81        2.86      0.65 o
  -2   4  10       10.23       12.82      0.89 o
  -1   4  10       30.92       31.09      1.20 o
   0   4  10       10.32       13.79      0.98 o
   1   4  10       89.13       92.54      3.33 o
   2   4  10        5.54        6.55      0.93 o
   3   4  10        0.79        0.30      0.75 o
   4   4  10       18.79       21.06      1.23 o
   5   4  10        0.43        0.31      0.84 o
 -12   5  10        2.71        1.39      2.20 o
 -11   5  10        2.43        1.57      1.45 o
 -10   5  10        0.14       -0.37      1.30 o
  -9   5  10        3.70        3.50      1.42 o
  -8   5  10        0.26        0.40      0.75 o
  -7   5  10        0.01       -0.72      1.10 o
  -6   5  10       64.70       66.97      2.04 o
  -5   5  10        0.34       -0.26      0.65 o
  -4   5  10        0.02       -0.01      0.66 o
  -3   5  10       13.20        9.09      0.81 o
  -2   5  10        1.96        0.77      0.63 o
  -1   5  10      178.27      177.94      2.87 o
   0   5  10       21.40       16.13      1.14 o
   1   5  10       46.99       55.60      1.67 o
   2   5  10       10.19       12.95      1.02 o
   3   5  10        2.20        2.53      0.80 o
   4   5  10        4.56        5.61      0.96 o
   5   5  10        3.90        6.24      1.08 o
 -11   6  10       11.82       11.05      1.86 o
 -10   6  10        1.71        4.54      1.53 o
  -9   6  10        0.41       -1.11      1.11 o
  -8   6  10        2.44        3.39      0.89 o
  -7   6  10        2.50        1.28      0.80 o
  -6   6  10        2.36        4.36      0.95 o
  -5   6  10        7.51        6.24      0.85 o
  -4   6  10       38.36       38.08      1.44 o
  -3   6  10        0.63        0.33      0.70 o
  -2   6  10       28.16       31.45      2.17 o
  -1   6  10        5.99        5.24      0.80 o
   0   6  10        2.13       -0.29      0.71 o
   1   6  10       44.55       44.45      1.52 o
   2   6  10       13.50       13.39      1.06 o
   3   6  10        1.37        2.01      0.96 o
   4   6  10        6.14        8.10      1.00 o
   5   6  10        8.56       13.62      1.71 o
 -11   7  10       20.88       23.77      3.59 o
 -10   7  10        6.61        7.54      2.67 o
  -9   7  10        3.74        1.97      2.09 o
  -8   7  10       12.86       11.81      1.28 o
  -7   7  10       13.91       16.77      1.37 o
  -6   7  10        2.95        3.11      1.09 o
  -5   7  10       18.05       18.15      1.26 o
  -4   7  10        7.95        6.79      1.03 o
  -3   7  10       15.18       14.87      1.43 o
  -2   7  10       15.24       13.97      1.44 o
  -1   7  10       99.06      101.76      2.51 o
   0   7  10       47.03       40.08      1.58 o
   1   7  10        0.56       -0.09      0.85 o
   2   7  10       19.01       18.00      1.22 o
   3   7  10        0.45       -0.16      0.81 o
   4   7  10        7.95        9.97      1.18 o
   5   7  10        1.78        0.76      1.06 o
 -10   8  10        3.63        4.52      2.55 o
  -9   8  10        1.09       -0.23      1.86 o
  -8   8  10       16.24       21.73      1.81 o
  -7   8  10        0.63        0.22      0.91 o
  -6   8  10       48.55       57.33      2.68 o
  -5   8  10        4.17        2.95      0.91 o
  -4   8  10        1.68        1.00      0.87 o
  -3   8  10        7.98        9.60      1.12 o
  -2   8  10        1.66        1.30      0.93 o
  -1   8  10        0.49        0.48      0.87 o
   0   8  10        0.55        1.68      0.93 o
   1   8  10        1.92        1.80      0.96 o
   2   8  10        0.43       -0.36      0.89 o
   3   8  10        0.02       -0.34      0.92 o
   4   8  10        0.83        0.45      1.02 o
 -10   9  10        8.55        6.96      2.78 o
  -9   9  10        7.92       13.26      2.13 o
  -8   9  10        2.67        1.99      1.32 o
  -7   9  10       22.88       26.92      2.29 o
  -6   9  10        3.51        3.87      1.10 o
  -5   9  10       10.97        9.15      1.35 o
  -4   9  10       17.59       16.50      1.50 o
  -3   9  10        0.86        0.63      0.87 o
  -2   9  10       12.08       10.27      1.15 o
  -1   9  10       13.95       10.87      1.20 o
   0   9  10       42.90       48.35      1.97 o
   1   9  10       37.20       29.95      1.62 o
   2   9  10        0.03        0.62      1.07 o
   3   9  10        1.34        1.78      1.20 o
   4   9  10        2.14        2.84      1.26 o
 -10  10  10        1.29        4.06      2.67 o
  -9  10  10        6.76        2.64      1.48 o
  -8  10  10        0.03       -1.03      1.03 o
  -7  10  10        0.61        2.25      1.07 o
  -6  10  10        0.70       -0.44      0.94 o
  -5  10  10        1.05       -0.35      0.95 o
  -4  10  10        7.98        7.95      1.08 o
  -3  10  10        0.08        0.31      0.88 o
  -2  10  10        0.85        0.50      0.92 o
  -1  10  10        6.33        7.03      1.15 o
   0  10  10        6.99        5.35      1.11 o
   1  10  10        1.64        3.03      1.22 o
   2  10  10        0.79        1.57      1.01 o
   3  10  10        1.14        0.94      1.22 o
  -9  11  10        0.02        1.07      1.42 o
  -8  11  10        0.03        0.77      1.38 o
  -7  11  10        0.67        0.26      1.08 o
  -6  11  10        5.34        6.09      1.30 o
  -5  11  10       19.86       22.48      1.67 o
  -4  11  10       10.83       15.29      1.66 o
  -3  11  10        0.34        0.24      0.87 o
  -2  11  10        2.39        1.90      0.99 o
  -1  11  10        3.97        4.42      1.12 o
   0  11  10       15.63       20.09      1.48 o
   1  11  10        0.01        0.22      1.20 o
   2  11  10        5.00        7.69      1.24 o
   3  11  10       17.87       18.00      1.62 o
  -9  12  10        0.00       -0.33      1.47 o
  -8  12  10        1.38        0.97      1.44 o
  -7  12  10        6.64        9.82      1.46 o
  -6  12  10        2.19        3.40      1.26 o
  -5  12  10        5.04        6.15      1.29 o
  -4  12  10        5.92        6.53      1.12 o
  -3  12  10        2.22        2.57      0.97 o
  -2  12  10        6.68       10.35      1.34 o
  -1  12  10        0.43       -0.27      0.95 o
   0  12  10        0.35        0.33      1.00 o
   1  12  10        0.20        0.68      1.02 o
   2  12  10        2.51        1.79      1.10 o
  -8  13  10        0.20       -0.63      1.39 o
  -7  13  10        0.37        1.25      1.50 o
  -6  13  10        4.02        7.69      1.43 o
  -5  13  10        2.17        3.83      1.25 o
  -4  13  10       11.06        9.66      1.45 o
  -3  13  10        3.30        5.09      1.14 o
  -2  13  10        0.00        0.28      1.21 o
  -1  13  10        7.85       10.68      1.26 o
   0  13  10        1.04        2.51      1.01 o
   1  13  10        5.51        5.02      1.23 o
  -6  14  10        5.77        6.84      1.52 o
  -5  14  10       13.53       15.57      1.70 o
  -4  14  10        0.07       -0.28      1.22 o
  -3  14  10        0.11       -0.69      0.95 o
  -2  14  10        0.44        0.00      1.01 o
  -1  14  10        2.41        2.14      1.07 o
   0  14  10        0.61        1.51      1.07 o
  -4  15  10        5.37        8.21      1.83 o
  -3  15  10        1.76        2.01      1.25 o
 -11   0  11        0.37       -1.86      1.86 o
  -9   0  11        7.82        4.41      2.09 o
  -7   0  11      137.23      141.82      6.26 o
  -5   0  11       11.06        9.73      1.26 o
  -3   0  11      204.16      199.81      4.21 o
  -1   0  11        0.43       -0.74      0.95 o
   1   0  11       36.19       36.87      2.04 o
   3   0  11       39.22       45.44      3.66 o
 -12   1  11        4.49        0.58      2.20 o
 -11   1  11        8.08       11.42      2.32 o
 -10   1  11        0.02       -0.87      1.23 o
  -9   1  11        4.67        4.58      2.32 o
  -8   1  11       38.56       36.20      2.46 o
  -7   1  11        3.69        6.22      1.24 o
  -6   1  11        2.59        2.98      0.82 o
  -5   1  11        1.30        0.46      0.70 o
  -4   1  11       11.90       13.15      0.97 o
  -3   1  11      136.19      126.03      2.36 o
  -2   1  11      185.31      172.04      2.78 o
  -1   1  11       29.80       28.88      1.23 o
   0   1  11        0.85        0.73      0.72 o
   1   1  11        0.49       -0.66      0.78 o
   2   1  11        0.08       -0.58      0.73 o
   3   1  11        9.45        9.64      1.08 o
   4   1  11       12.02       14.88      1.24 o
 -12   2  11        0.94        0.58      2.09 o
 -11   2  11        0.16       -0.12      1.42 o
 -10   2  11        1.24        0.17      1.27 o
  -9   2  11        0.37        0.80      1.39 o
  -8   2  11        6.62        7.30      1.60 o
  -7   2  11        4.83        6.84      1.08 o
  -6   2  11        1.15        0.91      0.73 o
  -5   2  11        7.04        8.87      0.93 o
  -4   2  11       67.25       77.53      1.85 o
  -3   2  11        0.00        0.21      0.74 o
  -2   2  11       15.88       16.74      1.26 o
  -1   2  11       13.03        9.78      0.92 o
   0   2  11       16.54       18.38      1.12 o
   1   2  11       15.89       17.82      1.16 o
   2   2  11        0.33        0.48      0.75 o
   3   2  11        0.07        0.19      0.80 o
   4   2  11        0.00       -0.83      0.83 o
 -12   3  11        1.91        2.90      2.32 o
 -11   3  11        7.27       10.40      2.72 o
 -10   3  11       13.82       16.99      2.04 o
  -9   3  11       29.70       38.53      2.58 o
  -8   3  11       27.19       37.31      3.19 o
  -7   3  11        5.51        3.82      0.94 o
  -6   3  11        1.47        2.01      0.78 o
  -5   3  11       13.00       12.13      1.04 o
  -4   3  11      109.80      111.68      2.20 o
  -3   3  11        1.05        0.79      0.73 o
  -2   3  11       24.22       21.35      1.14 o
  -1   3  11       14.53       14.03      0.97 o
   0   3  11        0.64       -0.67      0.67 o
   1   3  11        4.60        5.53      0.88 o
   2   3  11       24.82       34.06      1.48 o
   3   3  11        8.13        8.89      1.04 o
   4   3  11        2.26        2.46      0.99 o
 -11   4  11        0.21       -0.36      1.43 o
 -10   4  11        0.11       -1.50      1.91 o
  -9   4  11        1.00        2.49      1.42 o
  -8   4  11        2.15        2.96      2.03 o
  -7   4  11        0.33       -0.10      1.02 o
  -6   4  11        0.01        0.27      0.86 o
  -5   4  11        1.88        2.19      0.80 o
  -4   4  11        0.37       -0.80      0.80 o
  -3   4  11       58.40       56.18      1.64 o
  -2   4  11       21.68       18.51      1.09 o
  -1   4  11        3.04        5.42      0.84 o
   0   4  11        0.53        0.02      0.68 o
   1   4  11        3.62        3.83      0.87 o
   2   4  11        8.17       10.18      1.05 o
   3   4  11        7.17        8.02      1.07 o
   4   4  11        2.35        1.79      0.98 o
 -11   5  11        1.80        1.16      2.09 o
 -10   5  11       33.13       39.63      2.72 o
  -9   5  11        0.58        2.49      1.43 o
  -8   5  11        7.23        9.20      1.47 o
  -7   5  11       17.56       20.17      1.39 o
  -6   5  11        0.01       -0.79      0.79 o
  -5   5  11       46.74       51.64      1.73 o
  -4   5  11       25.94       21.80      1.24 o
  -3   5  11        0.98        0.28      0.75 o
  -2   5  11       22.00       19.73      1.21 o
  -1   5  11        0.69        1.57      0.77 o
   0   5  11        3.84        1.97      1.12 o
   1   5  11        6.29        5.20      0.92 o
   2   5  11        4.49        4.92      0.96 o
   3   5  11       25.31       32.93      1.50 o
   4   5  11        0.34        0.51      0.96 o
 -10   6  11        1.20        0.93      2.20 o
  -9   6  11        1.06        0.41      2.03 o
  -8   6  11        6.66       11.93      1.14 o
  -7   6  11        0.40        0.17      0.80 o
  -6   6  11       23.77       25.90      2.01 o
  -5   6  11        5.62        6.68      0.91 o
  -4   6  11       60.27       58.61      1.84 o
  -3   6  11       16.74       17.47      1.19 o
  -2   6  11       11.44       10.35      1.07 o
  -1   6  11        0.64        0.58      0.83 o
   0   6  11        7.76        5.24      0.87 o
   1   6  11        0.79        0.46      0.80 o
   2   6  11       26.78       24.79      1.36 o
   3   6  11        6.29        9.84      1.41 o
 -10   7  11        0.48        3.25      2.43 o
  -9   7  11       15.21       15.30      3.01 o
  -8   7  11        1.74        0.46      1.05 o
  -7   7  11        1.13        2.10      1.08 o
  -6   7  11       18.79       19.00      1.67 o
  -5   7  11       23.33       27.53      1.55 o
  -4   7  11       19.70       22.57      1.44 o
  -3   7  11       12.71        9.93      1.16 o
  -2   7  11       26.69       27.12      1.60 o
  -1   7  11       43.80       45.04      1.92 o
   0   7  11        0.27        1.36      0.99 o
   1   7  11       11.08       15.06      1.38 o
   2   7  11        0.90        2.10      1.05 o
   3   7  11        0.03       -0.49      1.17 o
  -9   8  11        7.32        7.30      2.78 o
  -8   8  11        4.33        5.25      1.21 o
  -7   8  11        6.13        6.21      1.49 o
  -6   8  11        1.81        2.73      1.03 o
  -5   8  11        5.92        4.94      1.29 o
  -4   8  11        4.59        4.14      1.03 o
  -3   8  11        0.82       -0.30      0.89 o
  -2   8  11       29.81       27.46      1.60 o
  -1   8  11       21.65       20.72      1.49 o
   0   8  11        0.00        0.70      0.95 o
   1   8  11        4.48        5.14      1.18 o
   2   8  11        5.67       10.63      1.36 o
   3   8  11       10.33       14.79      1.62 o
  -9   9  11        1.21        0.58      2.32 o
  -8   9  11        6.95        9.17      1.41 o
  -7   9  11        1.23        2.97      1.12 o
  -6   9  11        5.56        5.60      1.23 o
  -5   9  11        6.00        8.95      1.25 o
  -4   9  11        0.57        0.03      0.97 o
  -3   9  11       29.86       32.95      1.84 o
  -2   9  11        5.52        4.88      1.74 o
  -1   9  11        6.89        6.26      1.36 o
   0   9  11        0.22        0.40      1.01 o
   1   9  11        6.22        7.80      1.24 o
   2   9  11        2.89        2.93      1.48 o
  -8  10  11        0.64        0.82      1.16 o
  -7  10  11        7.23        8.86      2.08 o
  -6  10  11        1.25        3.20      1.19 o
  -5  10  11        2.25        1.16      1.08 o
  -4  10  11        0.03       -0.73      0.89 o
  -3  10  11        6.18        7.93      1.22 o
  -2  10  11       19.37       24.99      1.60 o
  -1  10  11        4.48       -0.75      0.93 o
   0  10  11        5.33        4.52      1.19 o
   1  10  11       21.96       30.32      1.77 o
   2  10  11        3.28        3.87      1.36 o
  -8  11  11        3.41        2.42      1.34 o
  -7  11  11        4.87        6.10      1.81 o
  -6  11  11        3.08        4.10      1.29 o
  -5  11  11        2.57        0.56      1.14 o
  -4  11  11        5.82        6.29      1.14 o
  -3  11  11        0.14        0.17      1.00 o
  -2  11  11        5.30        3.93      1.15 o
  -1  11  11        1.44        1.62      1.05 o
   0  11  11        1.84        0.65      1.08 o
   1  11  11        0.45       -0.30      1.19 o
  -7  12  11        1.39        0.30      1.28 o
  -6  12  11        0.17        1.66      1.23 o
  -5  12  11        6.46        4.75      2.19 o
  -4  12  11        4.82        1.40      1.21 o
  -3  12  11       10.25       10.54      1.27 o
  -2  12  11        0.07       -0.26      1.01 o
  -1  12  11        3.35        4.98      1.47 o
   0  12  11        0.00       -0.18      1.09 o
  -6  13  11        4.97        8.07      1.78 o
  -5  13  11        6.58        5.27      1.48 o
  -4  13  11        4.26        6.84      1.49 o
  -3  13  11        0.16       -0.60      1.03 o
  -2  13  11        0.98        0.90      1.06 o
 -10   0  12       15.03       16.46      3.01 o
  -8   0  12        0.01       -1.62      1.86 o
  -6   0  12        0.05       -1.19      1.19 o
  -4   0  12       73.74       86.02      2.86 o
  -2   0  12        3.31        6.56      1.26 o
   0   0  12       10.60        8.96      1.50 o
   2   0  12        0.28        1.78      2.01 o
 -11   1  12        0.03       -1.86      1.86 o
 -10   1  12       21.04       23.75      2.38 o
  -9   1  12        0.22       -0.63      1.74 o
  -8   1  12        1.86        3.73      1.74 o
  -7   1  12       10.18       16.33      2.01 o
  -6   1  12        4.67        5.94      0.99 o
  -5   1  12       20.07       16.16      1.09 o
  -4   1  12        0.04        0.38      0.72 o
  -3   1  12        0.01       -0.35      0.71 o
  -2   1  12        9.36       10.20      0.98 o
  -1   1  12        0.09        1.09      0.77 o
   0   1  12        2.81        1.14      0.79 o
   1   1  12        4.82        3.96      0.92 o
   2   1  12       19.98       27.28      1.48 o
   3   1  12        7.18        7.85      1.33 o
 -11   2  12        6.57        1.86      2.20 o
 -10   2  12        4.25        7.79      1.83 o
  -9   2  12        2.29        2.67      1.47 o
  -8   2  12       11.49       11.49      1.84 o
  -7   2  12       40.30       46.29      2.27 o
  -6   2  12       36.56       42.95      1.87 o
  -5   2  12       24.53       27.42      1.42 o
  -4   2  12        1.76        0.51      0.75 o
  -3   2  12        0.32       -0.68      0.73 o
  -2   2  12        1.31        0.57      0.75 o
  -1   2  12        3.00        3.81      0.87 o
   0   2  12       13.39       17.67      1.18 o
   1   2  12        0.00       -0.33      0.80 o
   2   2  12        0.07       -0.54      0.87 o
   3   2  12        2.93        2.62      1.07 o
 -11   3  12       21.45       20.52      3.25 o
 -10   3  12        9.10       11.98      2.08 o
  -9   3  12       22.26       22.56      3.01 o
  -8   3  12        1.05        1.48      1.51 o
  -7   3  12        1.17        1.43      0.95 o
  -6   3  12       19.60       21.96      1.50 o
  -5   3  12       20.76       20.28      1.30 o
  -4   3  12        9.57       11.53      1.27 o
  -3   3  12        0.77        1.39      0.76 o
  -2   3  12        9.52        8.89      0.97 o
  -1   3  12        2.03        2.37      0.83 o
   0   3  12        0.19        0.62      0.78 o
   1   3  12       11.32       17.36      1.25 o
   2   3  12        1.04        0.74      1.11 o
   3   3  12       26.25       36.93      2.64 o
 -10   4  12        1.27        1.91      1.91 o
  -9   4  12       15.20       17.51      2.17 o
  -8   4  12        7.90       10.49      1.84 o
  -7   4  12       47.17       55.91      2.20 o
  -6   4  12       15.41       18.66      1.45 o
  -5   4  12        0.88        0.77      0.84 o
  -4   4  12        0.15       -0.77      0.77 o
  -3   4  12        0.42        1.85      0.87 o
  -2   4  12        2.80        4.14      0.89 o
  -1   4  12        2.58        2.68      0.84 o
   0   4  12       11.23       14.10      1.41 o
   1   4  12        0.09       -0.57      0.81 o
   2   4  12        1.55        0.86      1.21 o
 -10   5  12        0.70        1.97      2.20 o
  -9   5  12       30.09       29.86      3.30 o
  -8   5  12       20.64       23.12      2.28 o
  -7   5  12        0.18       -0.18      1.05 o
  -6   5  12       49.50       47.34      2.02 o
  -5   5  12        0.03       -0.57      0.79 o
  -4   5  12       26.99       31.72      1.49 o
  -3   5  12        5.06        4.82      1.07 o
  -2   5  12       12.10       12.05      1.19 o
  -1   5  12        1.10        4.27      1.01 o
   0   5  12        0.53       -0.77      0.77 o
   1   5  12        6.80       10.61      1.11 o
   2   5  12       13.40       15.14      1.35 o
  -9   6  12        2.52       -0.81      2.20 o
  -8   6  12        0.02        0.77      1.55 o
  -7   6  12        0.93        0.99      1.17 o
  -6   6  12        4.45        6.67      1.39 o
  -5   6  12       10.00       10.61      1.25 o
  -4   6  12        0.13        0.53      0.94 o
  -3   6  12        0.02        0.44      0.97 o
  -2   6  12       30.09       38.24      1.89 o
  -1   6  12        3.65        2.65      1.07 o
   0   6  12        1.25        0.30      1.00 o
   1   6  12        0.77        0.18      1.09 o
   2   6  12        2.27        1.40      1.26 o
  -8   7  12        8.22        9.78      1.95 o
  -7   7  12        0.07       -0.46      1.06 o
  -6   7  12        4.68        5.55      1.96 o
  -5   7  12       11.76       16.53      1.66 o
  -4   7  12       25.90       27.72      1.66 o
  -3   7  12        3.71        2.02      1.14 o
  -2   7  12        4.98        4.84      1.41 o
  -1   7  12        0.04        1.19      1.04 o
   0   7  12        0.46        1.03      1.07 o
   1   7  12        7.82        7.64      1.49 o
  -8   8  12        0.72        1.41      1.27 o
  -7   8  12        0.22       -0.77      1.08 o
  -6   8  12        0.41        1.19      1.26 o
  -5   8  12        0.06       -0.43      1.14 o
  -4   8  12        3.67        1.89      1.05 o
  -3   8  12        0.39        0.04      1.01 o
  -2   8  12        2.90        6.20      1.20 o
  -1   8  12        1.28        1.33      1.12 o
   0   8  12        0.04       -0.16      1.10 o
   1   8  12       17.39       17.13      1.82 o
  -8   9  12        0.09       -0.10      1.36 o
  -7   9  12        3.33        5.03      1.30 o
  -6   9  12        0.92        0.20      1.09 o
  -5   9  12        7.90        9.66      1.59 o
  -4   9  12        0.74        1.49      1.10 o
  -3   9  12       11.28       11.77      1.38 o
  -2   9  12        5.00        4.67      1.18 o
  -1   9  12        3.54        1.84      1.10 o
   0   9  12        2.03        3.18      1.44 o
  -7  10  12        0.61        1.04      1.44 o
  -6  10  12       10.58       12.64      2.04 o
  -5  10  12        7.73        7.17      1.42 o
  -4  10  12        2.59        3.29      1.17 o
  -3  10  12        1.59        2.65      1.13 o
  -2  10  12        0.70        1.30      1.09 o
  -1  10  12        0.30       -0.99      1.15 o
  -6  11  12        0.59        1.43      1.36 o
  -5  11  12        2.85        1.76      1.46 o
  -4  11  12        4.32        5.05      1.34 o
  -3  11  12        9.17        6.83      1.49 o
  -2  11  12        7.14        7.78      1.55 o
  -9   0  13        0.84        1.51      2.20 o
  -7   0  13        0.66        1.62      2.20 o
  -5   0  13        0.75        0.72      1.58 o
  -3   0  13       17.49       28.66      2.13 o
  -1   0  13       10.38       15.14      1.76 o
   1   0  13       10.03        8.89      1.95 o
  -9   1  13        0.01       -1.27      1.27 o
  -8   1  13        0.03       -1.68      1.68 o
  -7   1  13        9.05       10.98      2.01 o
  -6   1  13        0.76       -0.32      1.60 o
  -5   1  13        0.94       -0.80      0.80 o
  -4   1  13        3.65        1.72      0.86 o
  -3   1  13        0.26        1.37      0.82 o
  -2   1  13        4.42        2.72      0.89 o
  -1   1  13        1.67        1.61      0.89 o
   0   1  13        2.70        3.33      1.05 o
   1   1  13        7.50       11.36      1.32 o
  -9   2  13        0.08       -0.55      1.80 o
  -8   2  13        6.39        6.47      1.84 o
  -7   2  13       20.61       23.49      2.61 o
  -6   2  13        7.13        9.81      1.14 o
  -5   2  13        0.62        0.85      0.92 o
  -4   2  13        0.84        1.80      0.91 o
  -3   2  13       11.37       11.56      1.10 o
  -2   2  13        0.15       -0.78      0.78 o
  -1   2  13        3.06        6.46      1.06 o
   0   2  13        0.60        0.67      0.94 o
   1   2  13        0.10        1.25      1.07 o
  -9   3  13        9.55        3.48      2.43 o
  -8   3  13        5.74        6.68      1.86 o
  -7   3  13        1.54        3.08      1.33 o
  -6   3  13        0.13        0.27      1.07 o
  -5   3  13        8.37        9.16      1.21 o
  -4   3  13        0.59        1.09      0.92 o
  -3   3  13        3.91        3.69      1.24 o
  -2   3  13        5.79        5.59      1.02 o
  -1   3  13        3.67        5.47      1.05 o
   0   3  13        0.90        0.48      0.96 o
  -9   4  13        0.12       -0.70      2.09 o
  -8   4  13        2.64        0.92      2.14 o
  -7   4  13        1.52        1.53      1.65 o
  -6   4  13       11.17       14.16      1.47 o
  -5   4  13        9.74        7.90      1.13 o
  -4   4  13       19.03       17.33      1.36 o
  -3   4  13        3.02        2.41      1.01 o
  -2   4  13        2.96        3.26      1.06 o
  -1   4  13        0.10       -0.12      0.97 o
   0   4  13        2.25        1.77      1.12 o
  -7   5  13       10.08       15.02      1.75 o
  -6   5  13        0.00        0.97      1.07 o
  -5   5  13        2.67        0.98      0.97 o
  -4   5  13        1.20        1.73      0.99 o
  -3   5  13        3.44        3.39      1.06 o
  -2   5  13        9.99       12.81      1.33 o
  -1   5  13       10.88       12.95      1.47 o
   0   5  13       23.27       36.92      2.30 o
  -7   6  13        8.07       10.35      2.20 o
  -6   6  13        2.67        1.47      1.68 o
  -5   6  13       17.37       22.42      1.90 o
  -4   6  13       10.04       13.22      1.43 o
  -3   6  13        0.07        1.15      1.10 o
  -2   6  13        3.55        1.73      1.31 o
  -1   6  13        3.65        4.14      1.44 o
  -8   7  13        0.10        1.74      2.55 o
  -7   7  13        0.49        0.36      1.32 o
  -6   7  13        2.60        3.75      1.72 o
  -5   7  13        2.95        1.28      1.26 o
  -4   7  13        3.80        1.12      1.13 o
  -3   7  13        0.96        2.39      1.40 o
  -2   7  13        7.14       10.26      1.63 o
  -1   7  13        2.12        0.95      1.85 o
  -7   8  13        8.64        9.86      1.78 o
  -6   8  13        3.30        1.18      1.68 o
  -5   8  13        2.27        3.71      1.64 o
  -4   8  13        5.30        5.91      1.45 o
  -3   8  13        0.87        0.33      1.27 o
  -2   8  13        0.29        0.06      1.30 o
  -6   0  14        4.14       11.46      2.14 o
  -4   0  14        2.00        4.43      1.48 o
  -2   0  14        1.80        1.93      1.72 o
  -7   1  14        5.12        2.20      2.55 o
  -6   1  14        0.55        1.26      1.35 o
  -5   1  14        5.90        8.18      1.22 o
  -4   1  14        0.60        0.12      0.98 o
  -3   1  14        7.37       11.95      1.31 o
  -2   1  14        3.31        4.30      1.17 o
  -7   2  14        5.63        2.20      2.43 o
  -6   2  14        5.22        6.43      1.91 o
  -5   2  14        0.24       -1.03      1.03 o
  -4   2  14        1.50        1.82      1.17 o
  -3   2  14        0.49        0.30      1.66 o
  -2   2  14        6.90       10.43      2.20 o
  -7   3  14        2.85        1.74      2.43 o
  -6   3  14        5.73        5.80      1.51 o
  -5   3  14        0.13       -0.97      0.97 o
  -4   3  14        0.54        0.37      1.11 o
  -3   3  14        1.09       -0.44      1.10 o
  -6   4  14       10.84       10.86      1.65 o
  -5   4  14        0.62        1.85      1.17 o
  -4   4  14        0.03       -0.52      1.07 o
  -3   4  14        0.16        0.70      2.20 o
 
